# Supplementary material for: MS1FA: Shiny app for the annotation of redundant features in untargeted metabolomics datasets
Source: Bioinformatics. 2025 Apr 15;41(5):btaf161. doi: 10.1093/bioinformatics/btaf161 (PMC12069231; doi:10.1093/bioinformatics/btaf161)
Supplement: btaf161_Supplementary_Data [file btaf161_supplementary_data.zip]

Archive with 3 entries (3 files):
- Supplementary_Information_final.docx
- Table_S7_PA14_annotation.xlsx
- Table_S8_StM16_annotation.xlsx
