# Supplementary material for: MS1FA: Shiny app for the annotation of redundant features in untargeted metabolomics datasets
Source: Bioinformatics. 2025 Apr 15;41(5):btaf161. doi: 10.1093/bioinformatics/btaf161 (PMC12069231; doi:10.1093/bioinformatics/btaf161)
Supplement: btaf161_Supplementary_Data [file btaf161_supplementary_data.zip › Table_S7_PA14_annotation.xlsx]

## Sheet: MZmine4
Metabolite	m/z	RT(s)	MS1FA	Mzmine: row identity all Ids	MZmine4: Best ion
spermidine	146.165	61.8	[M+H]+ 145.1576	Spermidine: [M+H]+: 0.915;Spermidine: [2M+2H]+2: 0.915
putrescine	89.1071	64.8	[M+H]+ 88.0998	Putrescine: [M+H]+: 0.939;Putrescine: [2M+2H]+2: 0.939
glutamic acid	170.042	73.1	[M+Na]+ 147.0529	D-Glutamic acid: [M+Na]+: 0.918
	192.024	72.7	[M+2Na-H]+ 147.0529	D-Glutamic acid: [M-H+2Na]+: 0.897
	148.06	73.6	[M+H]+ 147.05; PI	D-Glutamic acid: [M+H]+: 0.931;D-Glutamic acid: [2M+2H]+2: 0.931
	104.07	73.5	NL: CO2 (148.0602); PI	(S)-b-aminoisobutyric acid: [M+H]+: 0.943;(S)-b-aminoisobutyric acid: [2M+2H]+2: 0.943;gamma-Aminobutyric acid: [M+H]+: 0.943;gamma-Aminobutyric acid: [2M+2H]+2: 0.943	[M+NH4]+
	130.049	73.5	[M+H-H2O]+ 147.0532; NL: H2O; MS2_match
	87.0437	73.3	NL: CO2+NH3 (148.0602); MS2_match (104.0704)	Methanol: [2M+Na]+: 0.481; 3-Hydroxyisobutyric acid: [M+H-H2O]+: 0.917	[M+H]+
N-Acetyl-D-glucosamine	244.079	76.2	[M+Na]+ 221.0895; PI	N-Acetyl-b-D-galactosamine: [M+Na]+: 0.898	[M+Na]+
	204.086	76.2	[M+H-H2O]+ 221.0899; NL: H2O	N-Acetyl-b-D-galactosamine: [M+H-H2O]+: 0.872
	199.021	74.1	NL: C2H7N (244.0787)	Pyruvic acid: [2M+Na]+: 0.916
	115.036	75.3	NL: Pyroglutamic acid; PI	Glycerol: [M+Na]+: 0.925;2-Acetolactate: [M+H-H2O]+: 0.323;(S)-2-Acetolactate: [M+H-H2O]+: 0.323;3-Hydroxy-3-methyl-2-oxobutanoic acid: [M+H-H2O]+: 0.323;Glutaric acid: [M+H-H2O]+: 0.323
L-Proline	116.07	77.1	[M+H]+ 115.063	L-Proline : [M+H]+: 0.921; L-Proline:[2M+2H]+2: 0.921
Cytidine monophosphate	346.041	78.1	[M+Na]+ 323.0513	Cytidine monophosphate: [M+Na]+: 0.88
	112.05	78.6	MS2_match (324.0587)	Cytosine: [M+H]+: 0.917;Cytosine: [2M+2H]+2: 0.917;2-Keto-3-methyl-valerate: [M+H-H2O]+: 0.582
	324.059	78.5	[M+H]+ 323.0513	Cytidine monophosphate: [M+H]+: 0.884
Glu-Glu	277.103	78.7	[M+H]+ 276.0958; PI	Glu-Glu: [M+H]+:0.9
	259.092	78.4	[M+H-H2O]+ 276.0958; NL: H2O; MS2_match	Glu-Glu: [M+H-H2O]+:0.89
betaine	118.086	84.4	[M+H]+ 117.0788; PI	betaine: [M+H]+: 0.89
	279.134	85.2	[2M+2Na-H]+ 117.079	Rha-C10-C12: [M+H]+:0.121
Adenosine monophosphate	370.052	85.6	[M+Na]+ 347.0629;	Adenosine monophosphate: [M+Na]+:0.837
	348.07	85.5	[M+H]+ 347.0625;	Adenosine monophosphate: [M+H]+:0.837
	136.061	85.7	MS2_match (348.0702)	Uric acid: [M+H]+:0.905; Uric acid: [2M+2H]+2:0.905
Uric acid	169.035	85.6	[M+H]+ 168.0283	Uric acid: [M+H]+ 0.905; Uric acid: [2M+2H]+2 0.905;
L-Methionine	150.058	86.2	[M+H]+ 149.0506	L-Methionine: [M+H]+ 0.876; L-Methionine:[2M+2H]+2: 0.876	[M+NH4]+ 132.02412
	133.031	85.8	[M+H-NH3]+ 149.051; NL:NH3		[M+H]+ 132.02412
	79.021	86	NL: dehydroalanine	Ammonia: [2M-H+2Na]+:0.179	[M+H]+ 78.01374
L-Tyrosine	182.081	126.2	[M+H]+ 181.0735	L-Tyrosine: [M+H]+ 0.911; L-Tyrosine: [2M+2H]+2 0.911;
L-Isoleucine; L-Leucine	132.102	122.4	[M+H]+ 131.0945; PI	L-Leucine: [M+H]+ 0.943; L-Leucine: [2M+2H]+2 0.943;
6-hydroxy nicotinic acid	140.034	174.5	[M+H]+ 139.0266	6-hydroxy nicotinic acid [M+H]+: 0.8; 6-hydroxy nicotinic acid [2M+2H]+2: 0.8
L-Phenylalanine; D-Phenylalanine	166.086	209.6	[M+H]+ 165.078; PI	L-Phenylalanine: [M+H]+: 0.938;L-Phenylalanine: [2M+2H]+2: 0.938;D-Phenylalanine: [M+H]+: 0.938;D-Phenylalanine: [2M+2H]+2: 0.938;Crotonobetaine: [M+Na]+: 0.460
	120.081	209.9	[M+H-CH2O2]+ 165.079; PI; MS2_match (166.086)
	103.054	210.9	NL: NH3 (120.081); MS2_match (166.086)	L-Tryptophan [M+2H]+2: 0.577
L-Tryptophan	205.096	363.2	[M+H]+ 204.08; PI	L-Tryptophan: [M+H]+: 0.881; L-Tryptophan: [2M+2H]+2: 0.881	[M+NH4]+; 187.06286
	188.07	363.3	[M+H-NH3]+ 204.0899;NL: NH3; MS2_match (205.096)	L-Phenylalanine: [M+Na]+: 0.523	[M+H]+187.06286
DHQ	162.054	507.1	[M+H]+ 161.0473	DHQ: [M+H]+: 0.908; DHQ: [2M+2H]+2: 0.908
Pyocyanin	211.086	391	[M+H]+ 210.0792; PI	Pyocyanin: [M+H]+: 0.952;Pyocyanin: [2M+2H]+2: 0.952
phenazine-1-carboxamide	224.081	640.3	[M+H]+ 223.0746; PI	phenazine-1-carboxamide: [M+H]+: 0.906; phenazine-1-carboxamide: [2M+2H]+2: 0.906
phenazine-1-carboxylic acid	247.048	690.2	[M+Na]+ 224.0583	phenazine-1-carboxylic acid [M+Na]+:0.88	[M+Na]+
	225.066	690.2	[M+H]+ 224.0583; PI	phenazine-1-carboxylic acid: [M+H]+:0.88	[M+H]+
	207.055	690.2	[M+H-H2O]+ 224.0559; NL: H2O; MS2_match(225.0657)	phenazine-1-carboxylic acid: [M-H2O+H]+:0.85	[M-H2O+H]+
C7:1-QNO	258.149	767.1	[M+H]+ 257.1416; PI	C7:1-QNO: [M+H]+:0.919; C7:1-QNO: [2M+2H]+2:0.919
C7:1-HQ	242.154	786.6	[M+H]+ 241.1467; PI	C7:1-HQ: [M+H]+: 0.905; C7:1-HQ: [M+H]+: 0.905
HHQ	244.165	790.1	[M+H]+ 243.1623; PI	HHQ: [M+H]+ 0.98; HHQ: [2M+2H]+2 0.98	[M+H]+
C7-QNO	260.165	796.3	[M+H]+ 259.1573; PI	C7-QNO: [M+H]+: 0.99; C7-QNO: [2M+2H]+2: 0.99
Dihydroxyoctadecenoic acid	337.235	833.8	[M+Na]+ 314.2457; PI	Dihydroxyoctadecenoic acid: [M+Na]+:0.83	[M+Na]+
	297.242	833.8	[M+H-H2O]+ 314.2457; NL: H2O; PI;	Dihydroxyoctadecenoic acid [M+H-H2O]+: 0.883
	243.21	833.1	NL: H2O (261.2209); MS2_match	DG(10:0/16:0/0:0): [M+2H]+2: 0.208
	279.232	833.8	[M+H-H4O2]+ 314.2457; NL: H2O (297.242); PI; MS2_match		[M-2H2O+H]+
	261.221	833.8	[M+H-H4O2]+ 296.2351; NL: H2O (279.231); PI; MS_match (297.2424)
	651.479	833.7	[2M+Na]+ 314.2457	Dihydroxyoctadecenoic acid : [2M+Na]+: 0.69	[2M+Na]+
	359.216	832.9	[M+2Na-H]+ 314.2457	Dihydroxyoctadecenoic acid: [M-H+2Na]+: 0.839
	667.445	833.2	[2M+K]+ 314.2457
	673.461	832.9	[2M+2Na-H]+ 314.2457	Dihydroxyoctadecenoic acid: [2M-H+2Na]+: 0.761
C8-HQ	258.185	845.4	[M+H]+; PI	C8-HQ[M+H]+: 0.898; C8-HQ[2M+2H]+2: 0.898
C8-QNO	274.179	848.9	[M+H]+; PI	C8-NO: [M+H]+: 0.898 ;C8-NO:[2M+2H]+2: 0.898
C9-QNO(I)	286.18	871.34	[M+H]+ 285.1729; PI	C8-QNO: [M+H]+: 0.903;C8-QNO:[2M+2H]+2: 0.903
	268.169	870	[M+H-H2O]+ 285.1729; NL: H2O; MS2_match (286.1802)	C9:1-QNO (I): [M+H-H2O]+: 0.851
	288.187	871.4	MS2_match (286.1802)		[M+H]+
	308.162	871.6	[M+Na]+ 285.1729; PI	C9:1-QNO (I): [M+Na]+: 0.91	[M+Na]+
	571.352	871.4	[2M+H]+ 285.1729; PI	C9:1-QNO (I): [2M+H]+:0.822
	184.075	871.3	MS2_match (286.1802)
	198.091	871.6	MS2_match (286.1802)
C10:1-HQ (I)	284.2	894.7	[M+H]+ 283.1936	C10:1-HQ (I): [M+H]+: 0.898; C10:1-HQ (I): [2M+2H]+2: 0.898
C9:1-HQ (I)	292.167	899.8	[M+Na]+ 269.178	C9:1-HQ (I): [M+Na]+: 0.882	[M+Na]+
	270.185	900.1	[M+H]+; PI	C9:1-HQ (I):[M+H]+: 0.989; C9:1-HQ (I):[2M+2H]+2: 0.989	[M+H]+
	159.067	900.8	MS2_match(270.185)
	184.075	900.8	MS2_match(270.185)
C9-HQ	272.201	900.9	[M+H]+ 271.1936; PI	C9-HQ: [M+H]+: 0.869 ; C9-HQ [2M+2H]+: 0.869
LPE(16:1)(I)	452.277	911.9	[M+H]+ 451.2699; PI	LPE(16:1)(I): [M+H]+: 0.981; LPE(16:1)(I): [2M+2H]+: 2: 0.981	[M+H]+
	474.259	911.9	[M+Na]+ 451.2699	LPE(16:1)(I): [M+Na]+:0.909	[M+Na]+
	311.258	912.1	NL: C2H8O4NP(452.2768); MS2_match (452.277)
C11:1-QNO	314.211	937.5	[M+H]+ 313.2042;PI	C11:1-QNO: [M+H]+: 0.93; C11:1-QNO: [2M+2H]+:0.93
C11:1-HQ (II)	298.217	939.4	[M+H]+ 297.2093; PI	C11:1-HQ (II) :[M+H]+ : 0.877; C11:1-HQ (II): [2M+2H]+2: 0.877
Hydroxyoctadecadienoic acid(I)	319.224	946.8	[M+Na]+ 296.235; PI	Hydroxyoctadecadienoic acid(I): [M+Na]+: 0.942
	335.198	946.8	[M+K]+ 296.2351;	Hydroxyoctadecadienoic acid(I): [M+K]+: 0.731
	314.269	946.8	[M+NH4]+ 296.2351	Hydroxyoctadecadienoic acid(I): [M+NH4]+: 0.908
	279.232	946.8	[M+H-H2O]+ 296.2351; NL: H2O; PI
	261.221	946.8	[M+H-H4O2]+ 296.2351; NL:H2O (279.2319); MS2_match (279.2319)
	243.21	946.8	NL:H2O (261.2212) ; MS2_match (279.2319)
	219.21	946.8	NL:CH2CO (261.2212); CH3COOH(279.2319); MS2_match (279.2319)
	195.138	946.8	MS2_match (279.2319); NL: C2H2O2;C3H6
	209.153	946.8	MS2_match (279.2319); NL: C3H6; formaldehyde
	223.169	946.8	MS2_match (279.2319); NL: C3H6
	95.0852	946.8	MS2_match (279.2319); NL: C3H6;CH3COOH
	111.117	946.7	MS2_match (279.2319); NL:CO+CO;C2H2O2;
	123.117	946.8	NL: HNE; MS2_match (279.2319)
	125.132	946.7	NL: CO2 (169.1219)
	137.132	946.9	MS2_match (279.2319);
	147.116	946.8	MS2_match (279.2319); NL:CH3OH; H2O
	151.111	946.8	MS2_match (279.2319); NL:HCOOH(H2+CO2 or H2O+CO);
	151.148	946.8	MS2_match (279.2319); NL:C3H6
	153.091	946.8	MS2_match (279.2319); NL: C3H6;C2H2O2
	155.106	945.9	NL:CO2;HCOOH(H2+CO2 or H2O+CO)
	165.127	945.9	MS2_match (279.2319); NL:H2O
	167.106	945.9	MS2_match (279.2319); NL:C2H2O2;
	169.122	945.9	NL: H2O;CO2
	179.143	945.8	MS2_match (279.2319); NL:CH3OH; CO
	181.122	945.9	MS2_match (279.2319); NL: C3H6;C2H2O2
	183.138	945.8	NL:CH3COOH; HCOOH(H2+CO2 or H2O+CO)
	195.138	945.9	MS2_match (279.2319); NL:CH3COOH; C3H6;
	197.153	945.9	NL: CH3COOH; C3H6;
	456.344	946.8	[3M+H+Na]2+ 296.2351
	457.346	946.8	Iso: [M+1]+
	464.333	946.8	[3M+H+K]2+ 296.2351
	615.46	946.8	[2M+Na]+ 296.2351; PI	Hydroxyoctadecadienoic acid(I): [2M+Na]+ : 0.992	[2M+Na]+
	631.432	946.8	[2M+K]+ 296.2351	Hydroxyoctadecadienoic acid(I): [2M+K]+:0.71
Rha-Rha-C10-C10	673.376	957.1	[M+Na]+ 650.3877; PI	Rha-Rha-C10-C10: [M+Na]+: 0.864
C12:1-QNO	328.227	986.7	[M+H]+ 327.2196; PI	C12:1-QNO: [M+H]+: 0.943;C12:1-QNO: [2M+2H]+2: 0.943
LPE(16:0)	454.293	992	[M+H]+ 453.2855; PI	LPE(16:0):[M+H]+: 0.98; LPE(16:0): 0.98	[M+H]+
	476.274	992.1	[M+Na]+ 453.2855; PI	LPE(16:0):[M+Na]+: 0.090	[M+Na]+
	498.256	992.2	[M+2Na-H]+ ; PI	LPE(16:0): [M-H+2Na]+: 0.852	[M-H+2Na]+
	246.623	991.4	[M+H+K]2+ 453.2855
	473.266	991.7	[2M+H+K]2+ 453.2855
	313.273	992.2	NL:C2H8O4NP (454.2928); MS2_match (454.2928)
C11-QNO	316.227	1002.8	[M+H]+ 315.219; PI	C11-QNO: [M+H]+: 0.99 ; C11-QNO: [2M+2H]+2 :0.99
Rha-Rha-C10-C12:1	699.392	1003.1	[M+H]+ ; PI	Rha-Rha-C10-C12:1: [M+H]+ : 0.833 ; Rha-Rha-C10-C12:1: [2M+2H]+2: 0.833
Rha-C10-C10	549.3	1004.4	[M+Na]+ 526.3118	Rha-C10-C10: [M+Na]+: 0.842	[M+Na]+
	527.319	1004.3	[M+H]+ 526.3118	Rha-C10-C10: [M+H]+: 0.929; Rha-C10-C10: [2M+2H]+2: 0.929	[M+H]+
C11:1-HQ (II)	298.217	1006.7	[M+H]+ 297.2093; PI	C11:1-HQ (II): [M+H]+: 0.869; C11:1-HQ (II): [2M+2H]+2: 0.86
C11-HQ	300.232	1007.4	[M+H]+ 299.2249; PI	C11-HQ : [M+H]+: 0.869; C11-HQ ): [2M+2H]+2: 0.87
LPE(16:0) (II)	454.293	1016.9	[M+H]+ 299.2249; PI	LPE(16:0) (II): [M+H]+: 0.978 ;LPE(16:0) (II) [2M+2H]+2: 0.978	[M+H]+
	476.274	1016.9	[M+Na]+ 453.2855	LPE(16:0) (II): [M+Na]: 0.909	[M+H]+
	246.623	1015	[M+H+K]2+ 453.2855
	473.266	1016	[2M+H+K]2+ 453.2855
	313.273	1016	NL: C2H8O4NP; MS2_match (454.2927)
	498.256	1017	[M+2Na-H]+ 453.2855; PI	LPE(16:0) (II): [M-H+2Na]+: 0.594	[M+Na]+
C13:1-PQS	342.243	1026.7	[M+H]+ 341.2355; PI	C13:1-PQS: [M+H]+: ; C13:1-PQS: [2M+2H]+2:
C13:1-HQ	326.247	1032.4	[M+H]+ 325.2405; PI	C13:1-HQ: [M+H]+: 0.92 ;C13:1-HQ: [2M+2H]+2: 0.92
C13:2-HQ	324.232	1032.9	[M+H]+ 323.2249; PI	C13:2-HQ: [M+H]+: 0.887 ; C13:2-HQ: [2M+2H]+2: 0.887
Rha-Rha-C10-C12	701.408	1038.5	[M+Na]+ 678.419; PI	Rha-Rha-C10-C12: [M+Na]+: 0.919	[M+Na]+
	679.426	1038.6	[M+H]+ 678.419;	Rha-Rha-C10-C12: [M+H]+: 0.911 ;Rha-Rha-C10-C12: [2M+2H]+2: 0.911	[M+H]+
PUFA(18:2)	281.247	1039.1	[M+H]+ 280.2402	PUFA(18:2): [M+H]+: 0.973; PUFA(18:2): [2M+2H]+2: 0.973	[M-H2O+H]+
	299.258	1039.1	[M+H2O+H]+ 280.2402; NL: H2O		[M+H]+
LPE(18:1)(I)	480.308	1039.6	[M+H]+ 479.3012	LPE(18:1)(I): [M+H]+: 0.946 ; LPE(18:1)(I): [2M+2H]+2: 0.946	[M+H]+
	339.289	1039.6	NL: C2H8O4NP (480.30848); MS2_match (480.30848)
	259.631	1039.6	[M+H+K]2+ 479.3012
	502.29	1039.7	[M+Na]+ 479.3012	LPE(18:1)(I): [M+Na]+: 0.93	[M+Na]+
	499.281	1039.8	[2M+H+K]2+ 479.3012	LPE(16:0): [M-H+2Na]+: 0.852
	524.272	1039.8	[M+2Na-H]+ 479.3012	LPE(18:1)(I): [M-H+2Na]+: 0.864	[M-H+2Na]+
	981.59	1039.8	[2M+Na]+ 479.3012	LPE(18:1)(I): [2M+Na]+ : 0.848	[2M+Na]+
	959.609	1039.6	[2M+H]+ 479.3012; PI	LPE(18:1)(I): [2M+H]+: 0.844	[2M+H]+
	321.24	1039.1	NL: CysGly(pos) (499.2815);
Rha-C10-C12:1	553.334	1051.4	[M+H]+ 552.3274	Rha-C10-C12:1: [M+H]+: 0.885 ; Rha-C10-C12:1: [2M+2H]+2: 0.885
C11:2-QNO	312.195	1063.7	[M+H]+ 311.1885	C11:2-QNO: [M+H]+: 0.891 ; C11:2-QNO: [2M+2H]+2: 0.981
Rha-C10-C12	555.35	1087.4	[M+H]+ 554.3431; PI	Rha-C10-C12: [M+H]+: 0.938 ; Rha-C10-C12: [2M+2H]+2: 0.938	[M+H]+
	577.332	1087.4	[M+Na]+ 554.3431	Rha-C10-C12: [M+Na]+: 0.832	[M+Na]+
C13:1-HQ(II)	326.248	1111.7	[M+H]+ 325.2406; PI	C13:1-HQ(II): [M+H]+: 0.92 ; C13:1-HQ(II): [2M+2H]+2: 0.92
C15:1-QNO	370.274	1120.9	[M+H]+ 369.2668; PI	C15:1-QNO: [M+H]+: 0.878 ;C15:1-QNO: [2M+2H]+2: 0.878
Palmitoleic acid	279.229	1182.8	[M+Na]+ 256.2398	Palmitoleic acid: [M+Na]+: 0.896	[M+Na]+
	257.247	1183	[M+H]+ 256.2398; PI	Palmitoleic acid: [M+H]+: 0.907 ; Palmitoleic acid: [2M+2H]+2: 0.907	[M+H]+
	239.237	1183	[M+H-H2O]+ 256.2402; NL: H2O	Palmitoleic acid: [M-H2O+H]+:0.907	[M-H2O+H]+
	301.211	1183	[M+2Na-H]+ 256.2398	Palmitoleic acid: [M-H+2Na]+: 0.859	[M-H+2Na]+
	275.258	1182.1	[M+H2O+H]+ 256.2402; NL: H2O
	557.451	1183	[2M+2Na-H]+ 256.2402	Palmitoleic acid: [2M-H+2Na]+: 0.881	[2M-H+2Na]+
Pseudomonas quinolone signal	260.164	795.6	[M+H]+ 259.157	Pseudomonas quinolone signal: [M+H]+: 0.99
oleic acid	305.245	1192.8	[M+Na]+ 282.2556	oleic acid: [M+Na]+: 0.902	[M+Na]+
	565.518	1192.1	[2M+H]+ 282.2556	oleic acid:[2M+H]+ : 0.886	[2M+H]+
	609.482	1191.9	[2M+2Na-H]+ 282.2559	Vaccenic acid: [2M-H+2Na]+: 0.897	[2M-H+2Na]+
	265.252	1192	[M+H-H2O]+ 282.2559; NL: H2O	Vaccenic acid: [M+H-H2O]+: 0.941
	247.242	1192.8	[M+H-H4O2]+ 282.2559; NL: H2O (265.2524);		[M-2H2O+H]+
	283.263	1192.8	[M+H]+ 282.2556;	Vaccenic acid: [M+H]+: 0.944;Vaccenic acid: [2M+2H]+2: 0.944	[M+H]+
	327.227	1193	[M+2Na-H]+ 282.2556;		[M-H+2Na]+

## Sheet: CAMERA-ISFrang
Metabolite	m/z	RT(s)	MS1FA	CAMERA	ISFrag
spermidine	146.165	61.8	[M+H]+ 145.1576
putrescine	89.1071	64.8	[M+H]+ 88.0998
glutamic acid	170.042	73.1	[M+Na]+ 147.0529	[M+Na]+ 147.056
	192.024	72.7	[M+2Na-H]+ 147.0529
	148.06	73.6	[M+H]+ 147.05; PI	[M+H]+ 147.056
	104.07	73.5	NL: CO2 (148.0602); PI	[M+H-CO2]+ 147.056
	87.0437	73.3	NL: CO2+NH3 (148.0602); MS2_match (104.0704)
N-Acetyl-D-glucosamine	244.079	76.2	[M+Na]+ 221.0895; PI	[M+Na]+ 221.091
	204.086	76.3	[M+H-H2O]+ 221.0899; NL: H2O	[M+H-H20]+ 221.091
	199.021	74.3	NL: C2H7N
	115.036	75.6	NL: Pyroglutamic acid; PI
L-Proline	116.07	77.1	[M+H]+ 115.063
Cytidine monophosphate	346.041	78.4	[M+Na]+ 323.0513	[M+Na]+ 323.051
	324.059	78.7	[M+H]+ 323.0513	[M+H]+ 323.051
Glu-Glu	277.103	78.7	[M+H]+ 276.0958; PI	[M+H]+ 276.097
	259.092	78.7	[M+H-H2O]+ 276.0958; MS2_match(277.1027)	[M+H-H20]+ 276.097
betaine	118.086	84.6	[M+H]+ 117.0788; PI	[M+H-CO2]+ 161.069
Adenosine monophosphate	370.052	85.7	[M+Na]+ 347.0629; [M+Na]+ 347.0629	[M+Na]+ 347.063
	348.07	86	[M+H]+ 347.0625; [M+H]+ 347.0629	[M+H]+ 347.063
	152.056	86.1	MS2 match (348.0702)
	349.072	86	Iso: [M+1]+	Iso: [M+1]+
Uric acid	169.035	86	[M+H]+ 168.0283
L-Methionine	150.058	86.2	[M+H]+ 149.0506	[M+K+NH3]+ 94.0713
	133.031	86	[M+H-NH3]+ 149.051; NL	[M+K]+ 94.0713
	162.076	84.7	[M+2Li-H]+ 149.051
	79.021	86.4	NL: dehydroalanine	[M+2H]2+ 156.0
L-Tyrosine	182.081	126.2	[M+H]+ 181.0735
L-Isoleucine; L-Leucine	132.102	122.4	[M+H]+ 131.0945
	133.105	121.9	Iso: [M+1]+
6-hydroxy nicotinic acid	140.034	174.5	[M+H]+ 139.0266
L-Phenylalanine	166.086	210.1	[M+H]+ 165.078	[M+H+HCOOH]+ 119.073
	167.089	210.6	Iso: [M+1]+	Iso: [M+1]+
	120.081	210.3	[M+H-CH2O2]+ 165.079; NL:CH2O2	[M+H]+ 119.073
	121.084	211	Iso: [M+1]+	Iso: [M+1
	103.054	210.9	NL: NH3 (120.081)	[M+H-NH3]+ 119.073
L-Tryptophan	205.096	363.2	[M+H]+ 204.08	[M+K+NH3]+ 149.107 [M+Na+NH3]+ 165.081 [M+H+NH3]+ 187.063
	188.07	363.3	[M+H-NH3]+ 204.0899;NL: NH3	[M+K]+ 149.107 [M+Na]+ 165.081 [M+H]+ 187.063
Pyocyanin	211.086	391	[M+H]+ 210.0792
	212.09	391	Iso: [M+1]+	Iso: [M+1]+
DHQ	162.054	507.9	[M+H]+ 161.0473
phenazine-1-carboxamide	224.081	641.2	[M+H]+ 223.0746
phenazine-1-carboxylic acid	247.048	690.2	[M+Na]+ 224.0583	[M+Na]+ 224.059
	225.066	690.2	[M+H]+ 224.0583	[M+H]+ 224.059	PI
	226.069	690.2	Iso: [M+1]+	Iso: [M+1]+
	248.051	690.2	Iso: [M+1]+	Iso: [M+1]+
	207.055	690.2	[M+H-H2O]+ 224.0559; NL: H2O	[M+H-H20]+ 224.059	Level_1 (225.0657)
C7:1-QNO	258.149	767.1	[M+H]+ 257.1416
	259.152	767.3	Iso: [M+1]+	Iso: [M+1]+
C7:1-HQ	242.154	786.6	[M+H]+ 241.1467
	243.157	786.6	Iso: [M+1]+	Iso: [M+1]+
HHQ	244.165	790.1	[M+H]+ 243.1623
	245.173	790	Iso: [M+1]+	Iso: [M+1]+
	246.176	790.1	Iso: [M+2]+	Iso: [M+2]+
C7-QNO	260.165	796.3	[M+H]+ 259.1573; PI
	261.168	796.2	Iso: [M+1]+	Iso: [M+1]+
	262.17	796.3	Iso: [M+2]+	Iso: [M+2]+
Dihydroxyoctadecenoic acid	337.235	833.8	[M+Na]+ 314.2457	[M+Na]+ 314.2457	Level_1 (651.4791)
	338.238	833.8	Iso: [M+1]+;	Iso: [M+1]+;
	339.24	833.9	Iso: [M+2]+;	Iso: [M+2]+;
	297.242	833.8	[M+H-H2O]+ 314.2457; NL: H2O	[M+H-H20]+ 314.244	PI
	298.246	833.8	Iso: [M+1]+;	Iso: [M+1]+;
	299.248	834	Iso: [M+2]+;	Iso: [M+2]+;
	279.232	833.8	[M+H-H4O2]+ 314.2457; NL: H2O (297.242)	[2M+K]+ 277.252 [M+K]+ 554.512 [M+Na]+ 570.486 [M+H]+ 592.469	Level_1 (297.242)
	280.235	833.8	Iso: [M+1]+;	Iso: [M+1]+;
	261.221	833.8	[M+H-H4O2]+ 296.2351;NL: H2O (279.231)	[M+H]+ 260.217 [M+H-NH3]+ 277.252
	243.21	833.8	NL: H2O (261.2209), MS2 match (261.2209)	[M+H-H20]+ 260.217
	651.479	833.7	[2M+Na]+ 314.2457	[2M+Na]+ 314.2457	PI
	652.482	833.8	Iso: [M+1]+;	Iso: [M+1]+;
	667.445	833.8	[2M+K]+ 314.2457	[2M+K]+ 314.2457
	353.201	834.1	[M+K]+ 314.2457	[M+K]+ 314.2457
	981.691	833.8	[3M+K]+ 314.2457	[3M+K]+ 314.244
C8-HQ	285.185	846.5	[M+H]+
C8-QNO	274.179	848.9	[M+H]+
C9-QNO(I)	286.18	871.34	[M+H]+ 285.1729	[M+H]+ 285.1729
	268.169	870	[M+H-H2O]+ 285.1729; NL: H2O
	287.183	871.4	Iso: [M+1]+;	Iso: [M+1]+;	Level_2 (571.3524)
	288.187	871.4	Iso: [M+2]+;	Iso: [M+2]+;	PI
	308.162	871.6	[M+Na]+ 285.1729	[M+Na]+ 285.1729
	571.352	871.4	[2M+H]+ 285.1729	[2M+H]+ 285.1729	PI
	572.356	871.6	Iso: [M+1]+	Iso: [M+1]+
C10:1-HQ (I)	284.2	894.7	[M+H]+ 283.1936
C9:1-HQ (II)	292.167	899.8	[M+Na]+
	270.185	900.1	[M+H]+	[M+H-H20]+ 287.189
	271.189	900.1	Iso: [M+1]+
C9-HQ	272.201	900.9	[M+H]+ 271.1936	[M+2]+
	273.204	900.9	Iso: [M+1]+	[M+3]+
C9-QNO	288.195	900.8	[M+H]+ 287.189
	270.185	900.1	[M+H-H2O]+ 287.1885;NL: H2O	[M+H-H20]+ 287.189
C9-QNO(II)	288.196	900.1	[M+H]+ 287.1885	[M+H]+ 287.189
	289.199	900.1	Iso: [M+1]+; MS2 match(288.195)	Iso: [M+1]+
	288.428	900.9	MS2 match(288.195)
	290.202	900.8	Iso: [M+2]+; MS2 match(288.195)	Iso: [M+2]+
	291.204	900.8	Iso: [M+3]+; MS2 match(288.195)	Iso: [M+3]+
	270.185	900.1	[M+H-H2O]+ 287.1885; NL: H2O	[M+H-H20]+ 287.189	Level_1 (557.3731; 288.1958; 559.38836; 575.3837)
	271.189	900.1	Iso: [M+1]+; MS2 match(288.195)	Iso: [M+1]+	Level_2 (557.3731; 288.1958; 559.38836; 575.3837)
	575.383	901.1	[2M+H]+ 287.189	[2M+H]+ 287.189
	576.387	901	Iso: [M+1]+	Iso: [M+1]+
	557.373	900.3	NL: H2O (575.3837)
	310.177	901.1	[M+Na]+ 287.189	[M+Na]+ 287.189
LPE(16:1)(I)	452.277	911.9	[M+H]+ 451.2699	[M+H]+ 451.269
	453.28	911.9	Iso: [M+1]+	Iso: [M+1]+
	474.259	911.9	[M+Na]+ 451.2699	[M+Na]+ 451.269
	311.258	912.1	NL: C2H8O4NP(452.2768);MS2_match (452.2768)
LPE(16:1)(II)	474.259	929.8	[M+Na]+ 287.189	[M+Na]+ 451.269
	452.277	929.8	[M+H]+ 451.2699	[M+H]+ 451.269
	453.28	929.9	Iso: [M+1]+;	Iso: [M+1]+
C11:1-QNO	336.193	938.8	[M+Na]+ 313.2042	[M+Na]+
	314.211	938.9	[M+H]+ 313.2042	[M+H]+	Level_1 (627.415)
	315.215	938.8	Iso: [M+1]+;MS2_match (314.2115)	Iso: [M+1]+	Level_2 (627.415)
	316.217	938.6	Iso: [M+2]+;MS2_match (314.2115)	Iso: [M+2]+
	627.415	938.8	[2M+H]+ 313.2042	[2M+H]+ 313.204	PI
C11:1-HQ (I)	298.217	939.4	[M+H]+ 297.2093
	299.22	939.4	Iso: [M+1]+	Iso: [M+1]+
	300.223	939.3	Iso: [M+2]+	Iso: [M+2]+
Rha-Rha-C10-C10	673.376	957.1	[M+Na]+ 650.3877
	674.38	956.9	Iso: [M+1]+; MS2 match (673.376)	Iso: [M+1]+
C12:1-QNO	328.227	986.7	[M+H]+ 327.2196
	329.23	986.7	Iso: [M+1]+; MS2 match (328.227)
LPE(16:0)	454.293	992	[M+H]+ 453.2855; [M+H]+ 453.2855	[M+H]+ 453.284
	455.296	992	Iso: [M+1]+	Iso: [M+1]+
	456.298	992.1	Iso: [M+2]+	Iso: [M+2]+
	473.266	992.3	[2M+H+K]2+ 453.2855	[2M+H+K]2+ 453.284
	476.274	992.1	[M+Na]+ 453.2855	[M+Na]+ 453.284
	477.278	992	Iso: [M+1]+	Iso: [M+1]+
	498.256	992.2	[M+2Na-H]+453.2855	[M+2Na-H]+ 453.284
	246.623	992.2	[2M+H+K]2+ 453.2855	[M+H+K]2+ 453.284
	313.273	992.2	NL:C2H8O4NP (454.2928)
	314.277	992.3	Iso: [M+1]+
Hydroxyoctadecadienoic acid(II)	297.242	1000.6	[M+H]+ 296.2351	[M+H]+ 296.236
	319.224	1000.5	[M+Na]+ 296.2351	[M+Na]+ 296.236
	320.228	1000.5	Iso: [M+1]+	Iso: [M+1]+	Level_1 (615.4594)
	279.232	1000.5	[M+H-H2O]+ 296.2351; NL:H2O	[M+H-H20]+ 296.236
	280.235	1000.5	Iso: [M+1]+	Iso: [M+1]+
	341.205	1000.5	[M+2Na-H]+ 296.2351	[M+2Na-H]+ 296.236
	615.459	1000.4	[2M+Na]+ 296.2351		PI
C11-QNO	316.227	1002.8	[M+H]+ 315.219
	317.231	1002.8	Iso: [M+1]+; MS2_match(316.227)	Iso: [M+1]+
	318.233	1002.8	Iso: [M+2]+; MS2_match(316.227)	Iso: [M+2]+
Rha-Rha-C10-C12:1+Na	699.392	1003.1	[M+H]+
	700.395	1002.8	Iso: [M+1]+;MS2_match(699.3918)	Iso: [M+1]+
Rha-C10-C10+Na	549.3	1004.4	[M+Na]+ 526.3118	[M+Na]+ 526.311
	527.319	1004.3	[M+H]+ 526.3118	[M+H]+ 526.311
	528.322	1004.3	Iso: [M+1]+;MS2_match(527.3188)	Iso: [M+1]+
C11:1-HQ (II)	298.217	1006.7	[M+H]+ 297.2093
	299.22	1006.7	Iso: [M+1]+;MS2_match (298.217)	Iso: [M]+
C11-HQ	300.232	1007.4	[M+H]+ 299.2249;Iso: [M]+	Iso: [M+1]+
	301.235	1007.3	Iso: [M+1]+;MS2_match (300.232)	Iso: [M+2]+
	302.238	1007.2	Iso: [M+2]+;MS2_match (300.232)	Iso: [M+3]+
LPE(16:0) (II)	454.293	1016.9	[M+H]+ 299.2249	[M+H]+ 453.284
	455.296	1016.7	Iso: [M+1]+	Iso: [M+1]+
	456.298	1016.9	Iso: [M+2]+	Iso: [M+2]+
	476.274	1016.9	[M+Na]+ 453.2855	[M+Na]+ 453.284
	477.277	1016	Iso: [M+1]+	Iso: [M+1]+
	246.623	1017	[M+H+K]2+ 453.2855	[M+H+K]2+ 453.284
	498.256	1017	[M+2Na-H]+ 453.2855; PI	[M+2Na-H]+ 453.284
C13:1-PQS	342.243	1027.6	[M+H]+ 341.2355
	343.246	1027.5	Iso: [M+1]+; MS2_match(342.243)	Iso: [M+1]+
	344.249	1027.6	Iso: [M+2]+; MS2_match(342.243)	Iso: [M+2]+
C13:1-HQ	326.247	1032.4	[M+H]+ 325.2405	Iso: [M+2]+
	327.251	1032.4	Iso: [M+1]+; MS2_match(326.247)	Iso: [M+3]+
	328.254	1032.4	Iso: [M+2]+; MS2_match(326.247)	Iso: [M+4]+
	324.232	1032.9	NL: H2 (326.247)	Iso: [M]+
C13:2-HQ	324.232	1032.9	[M+H]+ 323.2249
	325.235	1032.9	Iso: [M+1]+;	Iso: [M+1]+
Rha-Rha-C10-C12	701.408	1038.5	[M+Na]+ 678.419	[M+Na]+ 678.416
	702.411	1038.6	Iso: [M+1]+; MS2_match(701.4078)	Iso: [M+1]+
	679.426	1038.6	[M+H]+ 678.419	[M+H]+ 678.419
	359.19	1038.6	[M+H+K]2+ 678.419	[M+H+K]2+ 678.419
PUFA(18:2)	281.247	1039.1	[M+H]+ 280.2402
	299.258	1039.1	[M+H2O+H]+ 280.2402; NL: H2O
LPE(18:1)(I)	480.308	1039.6	[M+H]+ 479.3012	[M+H]+ 479.299	Level_1 (959.6089)
	481.312	1039.6	Iso: [M+1]+; MS2_match(480.3085)	Iso: [M+1]+
	482.314	1039.6	Iso: [M+2]+; MS2_match(480.3085)	Iso: [M+2]+
	339.289	1039.6	NL: C2H8O4NP (480.3085)
	259.631	1039.6	[M+H+K]2+ 479.3012	[M+H+K]2+ 479.3012
	260.133	1039.6	Iso: [M+1]2+	Iso: [M+1]2+
	502.29	1039.7	[M+Na]+ 479.3012	[M+Na]+ 479.3012
	499.281	1039.8	[2M+H+K]2+ 479.3012	[2M+H+K]2+ 479.3012
	499.783	1039.6	Iso: [M+1]2+	Iso: [M+1]2+
	502.29	1039.7	[M+Na]+ 479.3012	[M+Na]+ 479.3012
	503.293	1039.6	Iso: [M+1]+;MS2_match(502.2902)	Iso: [M+1]+
	524.272	1039.8	[M+2Na-H]+ 479.3012	[M+2Na-H]+ 479.3012
	981.59	1039.8	[2M+Na]+ 479.3012	[2M+Na]+ 479.3012
	959.609	1039.6	[2M+H]+ 479.3012	[2M+H]+ 479.3012	PI
	960.612	1039.6	Iso: [M+1]+	Iso: [M+1]+
	321.24	1039.1	NL: CysGly(pos) (499.2815)
	322.243	1039.1	Iso: [M+1]+	Iso: [M+1]+
Rha-C10-C12:1+Na	553.334	1051.4	[M+H]+ 552.3274	[M+H]+ 552.3274
	554.337	1051.4	Iso: [M+1]+; MS2_match (553.3342)	Iso: [M+1]+
	575.316	1051.6	[M+Na]+ 552.3274	[M+Na]+ 552.3274
C11:2-QNO	312.195	1063.7	[M+H]+ 311.1885
Rha-C10-C12	555.35	1087.4	[M+H]+ 554.3431	[M+H]+ 554.343
	556.353	1087.4	Iso: [M+1]+; MS2_match (555.35)	Iso: [M+1]+
	577.332	1087.4	[M+Na]+ 554.3431	[M+Na]+ 554.3431
C13:1-HQ(II)	326.248	1111.7	[M+H]+ 325.2406
	327.251	1111.7	Iso: [M+1]+; MS2_match(326.2475)	Iso: [M+1]+
Palmitoleic acid	255.232	1112.5	[M+H]+ 254.2245	[M+H]+ 254.2245
	256.235	1112.6	Iso: [M+1]+	Iso: [M+1]+
	299.195	1112.6	[M+2Na-H]+ 254.2246	[M+2Na-H]+ 254.2246
	300.199	1112.6	Iso: [M+1]+	Iso: [M+1]+
	219.21	1112.6	[M+H-H4O2]+ 254.2246; NL
	509.456	1112.7	[2M+H]+ 254.2246	[2M+H]+ 254.2246
C15:1-QNO	370.274	1120.9	[M+H]+ 369.2668
	371.277	1120.9	Iso: [M+1]+; MS2_match (370.2735)	Iso: [M+1]+
Palmitoleic acid	255.232	1124.8	[M+H]+ 254.2243	[M+H]+ 254.224
	299.195	1124.8	[M+2Na-H]+ 254.2243	[M+2Na-H]+ 254.224
Palmitoleic acid	279.229	1182.8	[M+Na]+ 256.2398	[M+H]+ 278.222 [M+2H]2+ 556.444
	257.247	1183	[M+H]+ 256.2398	[M+H-H20]+ 274.252
	258.251	1183	Iso: [M+1]+	Iso: [M+1]+
	239.237	1183	[M+H-H2O]+ 256.2402; NL: H2O
	240.24	1183	Iso: [M+1]+	Iso: [M+1]+
	301.211	1183	[M+2Na-H]+ 256.2398	[M+Na]+ 278.222
	302.214	1183	Iso: [M+1]+	Iso: [M+1]+
	275.258	1183	[M+H2O+H]+ 256.2402; NL: H2O	[M+H]+ 274.252
Pseudomonas quinolone signal	260.164	1192.5	[M+H]+ 259.157
oleic acid	305.245	1192.8	[M+Na]+ 282.2556	[[M+Na]+ 282.256
	306.248	1192.8	Iso: [M+1]+	Iso: [M+1]+
	565.518	1192.1	[2M+H]+ 282.2556	[2M+H]+ 282.2556
	247.242	1192.8	[M+H-H4O2]+ 282.2559; NL: H2O (265.2524); MS2_match 283.263)
	283.263	1192.8	[M+H]+ 282.2556	[M]+
	284.266	1192.8	Iso: [M+1]+	Iso: [M+1]+
	265.252	1192.8	[M+H-H2O]+ 282.2559; NL: H2O (283.2631)	[M+H-H20]+ 282.256
	266.255	1192.7	Iso: [M+1]+	Iso: [M+1]+
	327.227	1193	[M+2Na-H]+ 282.2556	[M+2Na-H]+ 282.256
	328.23	1193	Iso: [M+1]+; MS2_match (327.227)	Iso: [M+1]+
	609.482	1192.8	[2M+2Na-H]+ 282.2559	[2M+2Na-H]+ 282.256
	610.486	1192.8	Iso: [M+1]+	Iso: [M+1]+
