# Supplementary material for: MS1FA: Shiny app for the annotation of redundant features in untargeted metabolomics datasets
Source: Bioinformatics. 2025 Apr 15;41(5):btaf161. doi: 10.1093/bioinformatics/btaf161 (PMC12069231; doi:10.1093/bioinformatics/btaf161)
Supplement: btaf161_Supplementary_Data [file btaf161_supplementary_data.zip › Table_S8_StM16_annotation.xlsx]

## Sheet: MS1FA_MZmine
Metabolite	feature_name	m/z	RT(s)	MS1FA	Mzmine: row identity all Ids	Mzmine: best ion
L-(+)-Alpha-Phenylglycine	FT0124	79.0213	85.4	FT0112-dehydroalanine; FT0143-NO2+CO; FT0144-CH3Cl;Precursor; FT0124_MS2 match; FT0129_MS2 match; FT0130_MS2 match; FT0155_MS2 match;		[M+H]+
	FT0128	81.0171	85.4	FT0129_MS2 match;
	FT0129	157.035	85.4	Precursor;		[2M+H]+
	FT0130	152.071	85.4	L-(+)-Alpha-Phenylglycine [M+H]+;[M+H]+ 151.0633;Precursor;	L-(+)-Alpha-Phenylglycine: [M+H]+: 0.995;L-(+)-Alpha-Phenylglycine: [2M+2H]+2: 0.995	[M+NH4]+
	FT0134	135.044	85.4	[M+H-NH3]+ 151.0633;FT0130-NH3;Precursor; FT0134_MS2 match;	2-Methoxybenzoic Acid: [M+H-H2O]+: 0.999	[M+H]+
	FT0137	106.065	85.5	[M+H-CH2O2]+ 151.0633;FT0130-HCOOH(H2+CO2 or H2O+CO); FT0135-NO; FT0140-NO2;FT0141_MS2 match;
	FT0141	107.049	85.5	FT0130-NH3+CO or HCN+H2O; FT0134-CO; FT0156-NO;Precursor; FT0134_MS2 match;
	FT0144	129.013	85.6	FT0119-C6H13NO5;;
	FT0155	256.96	85.7	Precursor;
	FT0154	97.9947	85.9	FT0144-CH2OH;FT0130_MS2 match;
Kinetin	FT0217	148.062	418.4	Precursor; FT0217_MS2 match; FT0218_MS2 match;
	FT0218	216.088	418.6	Kinetin [M+H]+;[M+H]+ 215.0807;Precursor; FT0218_MS2 match;	Kinetin: [M+H]+: 0.992;Kinetin: [2M+2H]+2: 0.992
Trimetoprim	FT0222	291.145	446.5	Trimetoprim [M+H]+;[M+H]+ 290.1379;Precursor; FT0222_MS2 match;	Trimetoprim: [M+H]+: 0.977;Trimetoprim: [2M+2H]+2: 0.977
	FT0223	261.098	446.6	Precursor; FT0222_MS2 match; FT0223_MS2 match;
p-Coumaric acid	FT0224	348.577	489.7	[2][M+1]2+
	FT0228	515.118	489.7	FT0231-H2S;;
	FT0229	348.075	489.7	Precursor;[2][M]2+
	FT0226	275.057	489.8	Precursor;
	FT0230	517.107	489.8	Precursor; FT0241_MS2 match; FT0247_MS2 match;
	FT0232	119.049	489.9	[M+H-CH2O2]+ 164.0473;FT0234-HCOOH(H2+CO2 or H2O+CO); FT0236-CO;Precursor; FT0229_MS2 match; FT0230_MS2 match; FT0232_MS2 match; FT0234_MS2 match; FT0235_MS2 match; FT0236_MS2 match; FT0237_MS2 match; FT0241_MS2 match; FT0247_MS2 match; FT0248_MS2 match;
	FT0233	187.037	489.9	p-Coumaric Acid [M+Na]+;[M+Na]+ 164.0473;FT0229_MS2 match;	p-Coumaric Acid: [M+Na]+: 0.992	[M+]+
	FT0234	165.055	489.9	p-Coumaric Acid [M+H]+;[M+H]+ 164.0473;Precursor; FT0229_MS2 match; FT0234_MS2 match; FT0237_MS2 match;	p-Coumaric Acid: [M+H]+: 1.000;p-Coumaric Acid: [2M+2H]+2: 1.000	[M+H]+
	FT0235	547.067	489.9	Precursor;
	FT0236	147.044	489.9	[M+H-H2O]+ 164.0473;FT0234-H2O;Precursor; FT0226_MS2 match; FT0229_MS2 match; FT0230_MS2 match; FT0234_MS2 match; FT0235_MS2 match; FT0236_MS2 match; FT0237_MS2 match; FT0241_MS2 match; FT0243_MS2 match; FT0244_MS2 match; FT0247_MS2 match; FT0248_MS2 match;	p-Coumaric Acid: [M+H-H2O]+: 0.994	[M+H-H2O]+
	FT0225	203.002	490	FT0229_MS2 match; FT0235_MS2 match; FT0237_MS2 match; FT0238_MS2 match; FT0243_MS2 match; FT0244_MS2 match; FT0245_MS2 match; FT0248_MS2 match;
	FT0227	499.096	490	FT0230-H2O;FT0230_MS2 match; FT0241_MS2 match; FT0247_MS2 match;
	FT0237	430.099	490	Precursor;
	FT0238	695.143	490	Precursor;
	FT0239	91.0542	490.1	FT0232-CO; FT0236-CO+CO;Precursor; FT0229_MS2 match; FT0230_MS2 match; FT0232_MS2 match; FT0234_MS2 match; FT0235_MS2 match; FT0236_MS2 match; FT0239_MS2 match;
	FT0241	681.156	490.1	Precursor;
	FT0243	383.021	490.2	Precursor; FT0235_MS2 match;
	FT0244	531.096	490.2	FT0231-H2O;Precursor;
	FT0252	365.01	490.2	FT0243-H2O;FT0235_MS2 match; FT0248_MS2 match;
	FT0245	367.049	490.3	FT0242-CO+CO+H; FT0250-H2O;Precursor; FT0229_MS2 match; FT0235_MS2 match; FT0237_MS2 match; FT0238_MS2 match; FT0244_MS2 match; FT0248_MS2 match;
	FT0247	679.166	490.3	Precursor;
	FT0248	546.061	490.3	Precursor;
	FT0250	385.059	490.4	FT0229_MS2 match; FT0235_MS2 match; FT0237_MS2 match; FT0238_MS2 match; FT0244_MS2 match; FT0248_MS2 match;
	FT0251	266.052	490.7	[3M+H+K]2+ 164.0473;
	FT0253	371.07	490.8	FT0230_MS2 match; FT0241_MS2 match; FT0247_MS2 match;
2-Methoxybenzoic acid	FT0257	495.096	505	Precursor;
	FT0263	135.044	506	[M+H-H2O]+ 152.0473;FT0286-H2O;Precursor; FT0257_MS2 match; FT0263_MS2 match; FT0264_MS2 match; FT0271_MS2 match; FT0282_MS2 match; FT0283_MS2 match; FT0286_MS2 match; FT0295_MS2 match; FT0297_MS2 match; FT0299_MS2 match; FT0301_MS2 match;	2-Methoxybenzoic Acid: [M+H-H2O]+: 0.985	[M+H-H2O]+
	FT0264	359.021	506.1	Precursor; FT0301_MS2 match;
	FT0265	172.028	506.1	[2M+H+K]2+ 152.0473;
	FT0270	191.01	506.2	[M+K]+ 152.0473;	2-Methoxybenzoic Acid: [M+K]+: 0.820	[M+K]+
	FT0271	327.084	506.2	[2M+Na]+ 152.0473;Precursor;	2-Methoxybenzoic Acid: [2M+Na]+: 0.989	[2M+]+
	FT0272	343.049	506.2	FT0302-H2O;FT0257_MS2 match; FT0297_MS2 match;
	FT0262	135.167	506.3	FT0295_MS2 match;
	FT0268	135.111	506.3	FT0295_MS2 match;
	FT0273	135.158	506.3	FT0286_MS2 match; FT0295_MS2 match;
	FT0275	317.084	506.3
	FT0276	175.037	506.3	2-Methoxybenzoic Acid [M+Na]+;[M+Na]+ 152.0473;FT0271_MS2 match; FT0297_MS2 match;	2-Methoxybenzoic Acid: [M+Na]+: 0.989	[M+]+
	FT0277	135.025	506.3	FT0286_MS2 match; FT0295_MS2 match;
	FT0282	248.052	506.3	[3M+H+K]2+ 152.0473;Precursor; FT0297_MS2 match;
	FT0283	257.057	506.3	Precursor;
	FT0286	153.055	506.3	2-Methoxybenzoic Acid [M+H]+;[M+H]+ 152.0473;FT0285-NH3;Precursor; FT0283_MS2 match; FT0286_MS2 match; FT0295_MS2 match; FT0297_MS2 match;	2-Methoxybenzoic Acid: [M+H]+: 0.997;2-Methoxybenzoic Acid: [2M+2H]+2: 0.997	[M+H]+
	FT0287	135.201	506.3	FT0286_MS2 match; FT0295_MS2 match;
	FT0288	316.087	506.3	FT0300-acetylcysteine;;
	FT0285	170.081	506.4	[M+NH4]+ 152.0473;	2-Methoxybenzoic Acid: [M+NH4]+: 0.992
	FT0289	135.332	506.4	FT0286_MS2 match; FT0295_MS2 match;
	FT0290	120.021	506.4	FT0263-CH3; FT0267-Methyl isocyanate; FT0278-C4H8O4;FT0263_MS2 match; FT0286_MS2 match; FT0295_MS2 match;
	FT0293	77.0387	506.4	FT0263-C2H2O2; FT0269-CO; FT0292-formaldehyde; FT0296-NO2+NO2+CO;FT0263_MS2 match; FT0264_MS2 match; FT0283_MS2 match; FT0286_MS2 match; FT0295_MS2 match; FT0297_MS2 match; FT0299_MS2 match; FT0301_MS2 match;
	FT0294	135.317	506.4	FT0286_MS2 match; FT0295_MS2 match;
	FT0295	305.102	506.4	[2M+H]+ 152.0473;Precursor;	2-Methoxybenzoic Acid: [2M+H]+: 0.970	[2M+H]+
	FT0296	197.018	506.4		2-Methoxybenzoic Acid: [M-H+2Na]+: 0.999	[M-H+2]+
	FT0297	324.076	506.4	Precursor;
	FT0298	92.0257	506.4	FT0290-CO; FT0292-CH3;Precursor; FT0263_MS2 match; FT0286_MS2 match; FT0295_MS2 match; FT0298_MS2 match; FT0299_MS2 match;
	FT0269	105.034	506.5	FT0263-formaldehyde;FT0263_MS2 match; FT0286_MS2 match; FT0295_MS2 match;
	FT0299	481.108	506.5	Precursor; FT0299_MS2 match;	Phlorizin: [M-H+2Na]+: 0.880
	FT0301	510.061	506.6	Precursor;
Quercetin	FT0312	303.05	511.8	Quercetin [M+H]+;[M+H]+ 302.0427;FT0311-Anhydrohexose;Precursor; FT0305_MS2 match; FT0310_MS2 match; FT0312_MS2 match; FT0313_MS2 match; FT0315_MS2 match; FT0316_MS2 match;	Quercetin: [M+H]+: 0.997;Quercetin: [2M+2H]+2: 0.997
Rutin	FT0305	401.081	510.4	Precursor;
	FT0309	630.134	511.7	[2M+H+K]2+ 610.1534;
	FT0310	1243.3	511.9	[2M+Na]+ 610.1534;Precursor;	Rutin: [2M+Na]+: 0.965	[2M+]+
	FT0311	465.102	511.9	FT0313-Anhydro-deoxyhexose;;
	FT0313	611.161	511.9	Rutin [M+H]+;[M+H]+ 610.1534;Precursor;	Rutin: [M+H]+: 0.968;Rutin: [2M+2H]+2: 0.968	[M+H]+
	FT0315	633.143	512.7	Rutin [M+Na]+;[M+Na]+ 610.1534;Precursor; FT0310_MS2 match; FT0315_MS2 match;	Rutin: [M+Na]+: 0.995	[M+]+
	FT0316	422.087	513.3	Precursor;
Trans-Ferulic acid	FT0318	219.053	515.5
	FT0319	637.099	515.5	Precursor;
	FT0320	217.047	515.6	Trans-Ferulic Acid [M+Na]+;[M+Na]+ 194.0579;FT0335-H2O;FT0337_MS2 match;	Trans-Ferulic Acid: [M+Na]+: 0.975	[M+]+
	FT0321	177.055	515.6	[M+H-H2O]+ 194.0579;FT0322-H2O; FT0336-OH;Precursor; FT0319_MS2 match; FT0321_MS2 match; FT0322_MS2 match; FT0331_MS2 match; FT0333_MS2 match; FT0337_MS2 match; FT0338_MS2 match; FT0340_MS2 match; FT0342_MS2 match; FT0344_MS2 match;	Trans-Ferulic Acid: [M+H-H2O]+: 0.986	[M+H-H2O]+
	FT0322	195.065	515.6	Trans-Ferulic Acid [M+H]+;[M+H]+ 194.0579;Precursor; FT0322_MS2 match; FT0331_MS2 match; FT0337_MS2 match; FT0340_MS2 match;	Trans-Ferulic Acid: [M+H]+: 0.980;Trans-Ferulic Acid: [2M+2H]+2: 0.980	[M+H]+
	FT0323	145.028	515.7	FT0317-OH; FT0321-CH3OH;Precursor; FT0319_MS2 match; FT0321_MS2 match; FT0322_MS2 match; FT0333_MS2 match; FT0337_MS2 match; FT0338_MS2 match; FT0340_MS2 match; FT0342_MS2 match;
	FT0324	134.036	515.7	FT0317-CO; FT0327-CH3; FT0336-CH3COOH;FT0321_MS2 match; FT0322_MS2 match; FT0323_MS2 match;
	FT0325	89.0387	515.7	FT0323-CO+CO; FT0324-COOH; FT0326-CO; FT0327-CH3COOH;FT0321_MS2 match; FT0322_MS2 match; FT0323_MS2 match; FT0326_MS2 match; FT0327_MS2 match; FT0333_MS2 match; FT0337_MS2 match;
	FT0326	117.034	515.7	FT0317-COOH; FT0321-CH3COOH; FT0323-CO; FT0324-OH; FT0327-CH3OH;Precursor; FT0319_MS2 match; FT0321_MS2 match; FT0322_MS2 match; FT0323_MS2 match; FT0327_MS2 match; FT0333_MS2 match; FT0337_MS2 match; FT0338_MS2 match; FT0340_MS2 match;
	FT0327	149.06	515.7	[M+H-CH2O2]+ 194.0579;FT0321-CO; FT0322-HCOOH(H2+CO2 or H2O+CO); FT0336-COOH;Precursor; FT0321_MS2 match; FT0322_MS2 match; FT0323_MS2 match; FT0333_MS2 match;
	FT0328	443.042	515.7	FT0319_MS2 match;
	FT0329	799.208	515.7
	FT0330	801.199	515.7
	FT0331	815.186	515.7	Precursor;
	FT0317	162.031	515.8	FT0318-Methyl isocyanate; FT0321-CH3; FT0336-CH3OH;FT0321_MS2 match; FT0322_MS2 match;
	FT0332	411.105	515.8	[2M+Na]+ 194.0579;	Trans-Ferulic Acid: [2M+Na]+: 0.940	[2M+]+
	FT0333	607.139	515.8	Precursor;
	FT0334	627.145	515.8
	FT0335	235.058	515.9
	FT0336	194.057	515.9	[M]+ 194.0579;FT0322_MS2 match;
	FT0337	408.097	516	Precursor;[3][M]+
	FT0338	636.093	516	Precursor;
	FT0340	505.125	516	Precursor;
	FT0341	605.15	516	FT0345-H2S;;
	FT0346	409.098	516	[3][M+1]+
	FT0349	445.08	516	FT0319_MS2 match; FT0331_MS2 match; FT0337_MS2 match; FT0338_MS2 match; FT0340_MS2 match;
	FT0342	830.15	516.1	Precursor;
	FT0343	621.128	516.1	FT0345-H2O;;
	FT0344	427.07	516.1	FT0348-CO+CO+H; FT0349-H2O;Precursor; FT0319_MS2 match; FT0331_MS2 match; FT0337_MS2 match; FT0338_MS2 match; FT0340_MS2 match;
	FT0348	484.069	516.1
	FT0350	311.068	516.2	[3M+H+K]2+ 194.0579;
Indole-3-carboxaldehyde	FT0357	146.06	536.1	Indole-3-carboxaldehyde [M+H]+;[M+H]+ 145.0528;FT0385-C3H9O6P;Precursor; FT0357_MS2 match; FT0360_MS2 match; FT0366_MS2 match; FT0372_MS2 match; FT0373_MS2 match; FT0374_MS2 match; FT0376_MS2 match;	Indole-3-carboxaldehyde: [M+H]+: 0.981;Indole-3-carboxaldehyde: [2M+2H]+2: 0.981	[M+H]+
	FT0360	253.568	536.3	FT0376-Pyroglutamic acid;Precursor;
	FT0362	165.034	536.3	[2M+H+K]2+ 145.0528;FT0376_MS2 match;
	FT0363	310.086	536.3	Precursor; FT0376_MS2 match;
	FT0366	239.571	536.4	Precursor; FT0363_MS2 match; FT0366_MS2 match; FT0373_MS2 match; FT0374_MS2 match; FT0376_MS2 match;
	FT0367	146.13	536.4
	FT0368	91.0543	536.4	FT0357-HCN+CO; FT0369-HCN;Precursor; FT0357_MS2 match; FT0368_MS2 match; FT0369_MS2 match; FT0372_MS2 match; FT0373_MS2 match;
	FT0369	118.065	536.4	FT0357-CO;Precursor; FT0357_MS2 match; FT0360_MS2 match; FT0366_MS2 match; FT0369_MS2 match; FT0372_MS2 match; FT0373_MS2 match; FT0374_MS2 match; FT0376_MS2 match;
	FT0370	146.178	536.4
	FT0371	146.039	536.4
	FT0372	245.546	536.4	Precursor;
	FT0373	237.56	536.4	[3M+H+K]2+ 145.0528;Precursor; FT0376_MS2 match;
	FT0374	246.565	536.4	Precursor; FT0376_MS2 match;
	FT0379	240.569	536.4	[3M+2Na]2+ 145.0528;FT0373_MS2 match;
	FT0377	146.359	536.5
	FT0378	302.098	536.5			[M+]+
	FT0380	146.224	536.5
	FT0381	303.095	536.5
	FT0383	117.057	536.5	FT0358-CO;FT0357_MS2 match; FT0369_MS2 match; FT0372_MS2 match; FT0373_MS2 match;
	FT0384	313.095	536.6	[2M+Na]+ 145.0528;	Indole-3-carboxaldehyde: [2M+Na]+: 0.995;Indole-3-acetyl-L-valine: [M+K]+: 0.956	[2M+]+
	FT0385	318.073	536.6			[M+K]+
	FT0386	168.042	536.7	Indole-3-carboxaldehyde [M+Na]+;[M+Na]+ 145.0528;FT0363_MS2 match;	Indole-3-carboxaldehyde: [M+Na]+: 0.989	[M+]+
Phlorizin	FT0392	675.189	558.1	[7][M+2]2+
	FT0397	151.039	558.6	FT0400-H2O;FT0400_MS2 match; FT0403_MS2 match; FT0404_MS2 match; FT0406_MS2 match; FT0407_MS2 match;
	FT0399	761.249	558.8
	FT0400	169.05	558.8	Precursor; FT0400_MS2 match; FT0403_MS2 match; FT0404_MS2 match; FT0406_MS2 match; FT0407_MS2 match;
	FT0401	419.134	558.8	[M+H-H2O]+ 436.1369;FT0404-H2O;Precursor; FT0406_MS2 match; FT0407_MS2 match;	Phlorizin: [M+H-H2O]+: 0.975
	FT0402	1035.33	558.9
	FT0403	275.091	558.9	[M+H-Hexose-H2O]+ 436.1369;FT0404-Anhydrohexose; FT0411-CH2CO;Precursor; FT0403_MS2 match; FT0404_MS2 match; FT0405_MS2 match; FT0406_MS2 match; FT0407_MS2 match;
	FT0404	437.144	558.9	Phlorizin [M+H]+;[M+H]+ 436.1369;FT0406-Anhydrohexose;Precursor;	Phlorizin: [M+H]+: 0.975;Phlorizin: [2M+2H]+2: 0.975
	FT0408	711.228	558.9	FT0407-Anhydrohexose;;
	FT0405	459.126	559	Phlorizin [M+Na]+;[M+Na]+ 436.1369;Precursor; FT0405_MS2 match;	Phlorizin: [M+Na]+: 0.993
	FT0406	599.197	559	FT0399-Anhydrohexose;Precursor;
	FT0407	873.281	559	[2M+H]+ 436.1369;FT0402-Anhydrohexose;Precursor;	Phlorizin: [2M+H]+: 0.974
	FT0409	107.049	559	FT0397-CO2; FT0410-CH2CO;Precursor; FT0401_MS2 match; FT0403_MS2 match; FT0404_MS2 match; FT0406_MS2 match; FT0407_MS2 match; FT0409_MS2 match; FT0411_MS2 match;
	FT0410	149.06	559.1	FT0403_MS2 match; FT0404_MS2 match; FT0406_MS2 match; FT0407_MS2 match; FT0411_MS2 match;
	FT0411	317.102	559.1	FT0404-C4H8O4;Precursor; FT0404_MS2 match; FT0406_MS2 match; FT0407_MS2 match;
	FT0412	127.039	559.2	FT0400-CH2CO;FT0400_MS2 match; FT0403_MS2 match; FT0404_MS2 match; FT0406_MS2 match; FT0407_MS2 match;
	FT0398	674.688	559.5	[7][M+1]2+
	FT0413	456.118	560.1	[2M+H+K]2+ 436.1369;FT0415_MS2 match;[4][M]2+
	FT0414	456.619	561.1	FT0418_MS2 match;[4][M+1]2+
	FT0415	674.186	561.1	Precursor;[7][M]+
	FT0395	896.265	561.3	[10][M+1]+
Indole-3-acetyl-L-valine	FT0441	861.35	621.5	Precursor;		[M+]+
	FT0443	587.222	621.7	[2M+K]+ 274.1317;Precursor; FT0441_MS2 match; FT0457_MS2 match; FT0472_MS2 match;[6][M]+	Indole-3-acetyl-L-valine: [2M+K]+: 0.122
	FT0445	847.362	622.1
	FT0446	845.379	622.1
	FT0448	1121.49	622.6
	FT0449	574.261	622.7
	FT0450	877.322	622.7	Precursor;		[M+K]+
	FT0452	294.113	622.8	[2M+H+K]2+ 274.1317;
	FT0453	571.253	622.8	[2M+Na]+ 274.1317;Precursor;	Indole-3-acetyl-L-valine: [2M+Na]+: 0.932	[2M+]+
	FT0496	588.225	622.8	FT0441_MS2 match; FT0453_MS2 match; FT0457_MS2 match; FT0472_MS2 match;[6][M+1]+
	FT0455	275.139	623	Indole-3-acetyl-L-valine [M+H]+;[M+H]+ 274.1317;Precursor; FT0453_MS2 match; FT0455_MS2 match; FT0465_MS2 match;	Indole-3-acetyl-L-valine: [M+H]+: 0.932;Indole-3-acetyl-L-valine: [2M+2H]+2: 0.932	[M+H]+
	FT0456	274.131	623	[M]+ 274.1317;FT0490-OH;FT0465_MS2 match;
	FT0457	431.178	623	[3M+H+K]2+ 274.1317;Precursor;
	FT0458	302.099	623.1	FT0438-OH;;	Biochanin A: [M+NH4]+: 0.142
	FT0459	297.121	623.1	Indole-3-acetyl-L-valine [M+Na]+;[M+Na]+ 274.1317;Precursor; FT0453_MS2 match; FT0459_MS2 match;	Indole-3-acetyl-L-valine: [M+Na]+: 0.949	[M+]+
	FT0461	568.244	623.2
	FT0462	257.129	623.3	[M+H-H2O]+ 274.1317;FT0455-H2O; FT0456-OH;Precursor; FT0455_MS2 match; FT0465_MS2 match;	Indole-3-acetyl-L-valine: [M+H-H2O]+: 0.941	[M+H-H2O]+
	FT0463	278.147	623.3
	FT0464	275.529	623.3
	FT0465	549.271	623.3	[2M+H]+ 274.1317;Precursor;	Indole-3-acetyl-L-valine: [2M+H]+: 0.924
	FT0468	307.129	623.3
	FT0469	563.25	623.3
	FT0481	552.279	623.3
	FT0466	128.049	623.4	FT0468-C6H13NO5; FT0482-formaldehyde;FT0455_MS2 match; FT0470_MS2 match; FT0483_MS2 match;	Indole-3-carboxaldehyde: [M+H-H2O]+: 0.998
	FT0470	229.134	623.4	[M+H-CH2O2]+ 274.1317;FT0455-HCOOH(H2+CO2 or H2O+CO); FT0456-COOH; FT0462-CO; FT0493-CO2;Precursor; FT0453_MS2 match; FT0455_MS2 match; FT0457_MS2 match; FT0459_MS2 match; FT0462_MS2 match; FT0465_MS2 match; FT0470_MS2 match;
	FT0471	275.302	623.4	FT0465_MS2 match;
	FT0472	1135.48	623.4	Precursor;
	FT0473	157.047	623.4	[M+H+K]2+ 274.1317;
	FT0475	275.364	623.4
	FT0476	275.549	623.4
	FT0479	549.59	623.4
	FT0467	275.095	623.5
	FT0482	158.06	623.5	FT0455_MS2 match; FT0465_MS2 match; FT0470_MS2 match;
	FT0483	130.065	623.5	FT0482-CO; FT0490-Anhydro-aminodeoxyhexose;Precursor; FT0450_MS2 match; FT0453_MS2 match; FT0455_MS2 match; FT0457_MS2 match; FT0459_MS2 match; FT0462_MS2 match; FT0465_MS2 match; FT0470_MS2 match; FT0483_MS2 match; FT0487_MS2 match;
	FT0484	603.189	623.5	FT0450_MS2 match;
	FT0485	103.054	623.5	FT0482-HCN+CO; FT0483-HCN;FT0455_MS2 match; FT0462_MS2 match; FT0465_MS2 match; FT0470_MS2 match; FT0483_MS2 match;
	FT0486	118.086	623.5	FT0453_MS2 match; FT0455_MS2 match; FT0457_MS2 match; FT0459_MS2 match; FT0465_MS2 match;
	FT0489	821.387	623.6
	FT0487	313.095	623.7	[M+K]+ 274.1317;Precursor; FT0443_MS2 match;	Indole-3-carboxaldehyde: [2M+Na]+: 0.960;Indole-3-acetyl-L-valine: [M+K]+: 0.921	[M+K]+
	FT0488	547.255	623.7
	FT0490	291.134	623.7
	FT0493	273.123	624.1	FT0490-H2O;;
3-Indoleacetonitrile	FT0503	179.058	635.5	3-Indoleacetonitrile [M+Na]+;[M+Na]+ 156.0687;FT0508_MS2 match;	3-Indoleacetonitrile: [M+Na]+: 0.997	[M+]+
	FT0506	254.084	635.5	[3M+H+K]2+ 156.0687;
	FT0502	340.104	635.6	Precursor;
	FT0505	130.065	635.6	FT0507-HCN;Precursor; FT0502_MS2 match; FT0505_MS2 match; FT0508_MS2 match; FT0510_MS2 match; FT0517_MS2 match;
	FT0507	157.076	635.6	3-Indoleacetonitrile [M+H]+;[M+H]+ 156.0687;Precursor;	3-Indoleacetonitrile: [M+H]+: 0.985;3-Indoleacetonitrile: [2M+2H]+2: 0.985	[M+H]+
	FT0508	332.118	635.6	Precursor;
	FT0504	117.057	635.7	Precursor; FT0504_MS2 match;
	FT0509	156.068	635.7	[M]+ 156.0687;
	FT0510	263.089	635.8	Precursor;
	FT0511	155.06	636	FT0507_MS2 match;
Nortriptylin	FT0528	264.175	679.1	Nortriptylin [M+H]+;[M+H]+ 263.1674;Precursor; FT0528_MS2 match;	Nortriptylin: [M+H]+: 0.917;Nortriptylin: [2M+2H]+2: 0.917
	FT0534	264.938	679.7
	FT0536	155.085	679.8	FT0546-benzene;Precursor; FT0528_MS2 match; FT0536_MS2 match; FT0546_MS2 match;
	FT0532	264.268	679.9
	FT0538	191.086	679.9	FT0535-C3H6S; FT0546-C3H6;FT0528_MS2 match; FT0546_MS2 match;
	FT0539	207.117	679.9	FT0528_MS2 match;
	FT0540	203.085	679.9	FT0545-CH3;FT0528_MS2 match; FT0545_MS2 match; FT0546_MS2 match; FT0559_MS2 match;		[2M+]+
	FT0542	117.07	679.9	Precursor; FT0528_MS2 match; FT0542_MS2 match; FT0546_MS2 match;
	FT0543	105.07	679.9	Precursor; FT0528_MS2 match; FT0543_MS2 match; FT0546_MS2 match;
	FT0544	264.334	679.9
	FT0537	264.557	680	FT0528_MS2 match;
	FT0541	264.133	680
	FT0545	218.109	680	FT0546-CH3;Precursor; FT0528_MS2 match; FT0545_MS2 match; FT0546_MS2 match;
	FT0546	233.133	680	FT0528-CH3NH2;Precursor; FT0528_MS2 match; FT0546_MS2 match;
	FT0548	91.0543	680	Precursor; FT0528_MS2 match; FT0542_MS2 match; FT0546_MS2 match; FT0548_MS2 match;		[M+H]+
	FT0549	264.395	680	FT0528_MS2 match;
	FT0550	264.577	680	FT0528_MS2 match;
	FT0552	179.085	680	Precursor; FT0528_MS2 match; FT0546_MS2 match; FT0552_MS2 match; FT0556_MS2 match;
	FT0553	204.093	680	FT0528_MS2 match; FT0545_MS2 match; FT0546_MS2 match; FT0559_MS2 match;
	FT0533	265.12	680.1
	FT0547	264.748	680.1
	FT0555	193.101	680.1	FT0528_MS2 match;
	FT0556	178.078	680.1	FT0555-CH3;Precursor; FT0528_MS2 match; FT0546_MS2 match; FT0552_MS2 match; FT0556_MS2 match;
	FT0557	128.062	680.1	FT0559-phenyl radical;FT0528_MS2 match; FT0536_MS2 match; FT0546_MS2 match; FT0561_MS2 match;
	FT0558	115.054	680.1	FT0555-benzene;FT0528_MS2 match; FT0536_MS2 match; FT0542_MS2 match; FT0546_MS2 match; FT0562_MS2 match;
	FT0559	205.101	680.1	FT0528-trimethylamine;Precursor; FT0528_MS2 match; FT0546_MS2 match; FT0559_MS2 match;
	FT0560	192.091	680.1	FT0528_MS2 match; FT0546_MS2 match;
	FT0561	129.07	680.2	FT0539-benzene;Precursor; FT0528_MS2 match; FT0536_MS2 match; FT0546_MS2 match; FT0561_MS2 match;
	FT0562	141.07	680.3	FT0545-phenyl radical;Precursor; FT0528_MS2 match; FT0546_MS2 match; FT0562_MS2 match;
Naproxen	FT0605	527.142	749.4	Precursor; FT0610_MS2 match;
	FT0651	569.237	749.5
	FT0607	547.255	749.6	Precursor;
	FT0606	526.18	749.7	FT0651-C3H7;Precursor;
	FT0608	505.16	749.9	Precursor;	Naproxen: [2M-H+2Na]+: 0.973	[2M-H+2]+
	FT0609	169.065	750.1	FT0617_MS2 match; FT0618_MS2 match; FT0619_MS2 match; FT0628_MS2 match; FT0630_MS2 match;
	FT0610	779.218	750.1	Precursor;		[M+]+
	FT0611	480.169	750.1
	FT0612	715.25	750.1	Precursor; FT0618_MS2 match;
	FT0613	248.128	750.2	[M+NH4]+ 230.0943;	Naproxen: [M+NH4]+: 0.983	[M+NH4]+
	FT0614	158.073	750.2	FT0628_MS2 match; FT0630_MS2 match; FT0634_MS2 match; FT0647_MS2 match;
	FT0615	154.077	750.2	FT0630-CH2OH;FT0618_MS2 match; FT0628_MS2 match; FT0630_MS2 match; FT0636_MS2 match;
	FT0616	365.122	750.2	[3M+H+K]2+ 230.0943;Precursor;
	FT0617	515.115	750.2	Precursor; FT0617_MS2 match; FT0636_MS2 match;
	FT0618	945.344	750.2	Precursor;
	FT0619	170.072	750.2	FT0630-CH3; FT0644-CH3COOH;Precursor; FT0612_MS2 match; FT0616_MS2 match; FT0617_MS2 match; FT0618_MS2 match; FT0619_MS2 match; FT0628_MS2 match; FT0630_MS2 match; FT0634_MS2 match; FT0635_MS2 match; FT0636_MS2 match;
	FT0620	115.054	750.2	FT0621-C3H7O5P;FT0619_MS2 match; FT0628_MS2 match; FT0630_MS2 match;
	FT0621	269.057	750.2	[M+K]+ 230.0943;	Naproxen: [M+K]+: 0.979	[M+K]+
	FT0622	275.066	750.2	Precursor; FT0605_MS2 match; FT0606_MS2 match; FT0608_MS2 match; FT0610_MS2 match; FT0622_MS2 match;	Naproxen: [M-H+2Na]+: 0.961	[M-H+2]+
	FT0623	959.332	750.2	Precursor;
	FT0647	164.547	750.2	Precursor;
	FT0624	141.07	750.3	FT0609-CO; FT0614-OH; FT0628-C3H6O3;FT0619_MS2 match; FT0628_MS2 match; FT0630_MS2 match;
	FT0625	153.07	750.3	FT0619-OH; FT0630-CH3OH;FT0618_MS2 match; FT0628_MS2 match; FT0630_MS2 match;
	FT0626	142.077	750.3	FT0619-CO;FT0619_MS2 match; FT0628_MS2 match; FT0630_MS2 match; FT0634_MS2 match;
	FT0627	943.354	750.3
	FT0628	231.102	750.3	Naproxen [M+H]+;[M+H]+ 230.0943;FT0613-NH3;Precursor; FT0628_MS2 match; FT0634_MS2 match;	Naproxen: [M+H]+: 0.964;Naproxen: [2M+2H]+2: 0.964	[M+H]+
	FT0630	185.096	750.3	[M+H-CH2O2]+ 230.0943;FT0628-HCOOH(H2+CO2 or H2O+CO); FT0644-COOH;Precursor; FT0605_MS2 match; FT0607_MS2 match; FT0612_MS2 match; FT0616_MS2 match; FT0617_MS2 match; FT0618_MS2 match; FT0623_MS2 match; FT0628_MS2 match; FT0630_MS2 match; FT0631_MS2 match; FT0634_MS2 match; FT0635_MS2 match; FT0636_MS2 match; FT0637_MS2 match;
	FT0631	483.178	750.3	[2M+Na]+ 230.0943;Precursor;	Naproxen: [2M+Na]+: 0.994	[2M+]+
	FT0633	152.062	750.3	FT0609-OH; FT0619-H2O;FT0628_MS2 match; FT0630_MS2 match;
	FT0634	253.084	750.3	Naproxen [M+Na]+;[M+Na]+ 230.0943;FT0606-Î³-GluAlaGly-2H;Precursor; FT0631_MS2 match;	Naproxen: [M+Na]+: 0.963	[M+]+
	FT0635	713.259	750.3	Precursor;
	FT0636	745.209	750.3	Precursor;
	FT0637	729.237	750.3	Precursor;
	FT0640	499.143	750.4	FT0617_MS2 match; FT0623_MS2 match; FT0637_MS2 match;
	FT0641	735.254	750.4
	FT0644	230.094	750.4	[M]+ 230.0943;
	FT0642	974.296	750.5
	FT0643	155.085	750.5	FT0622-NO2+NO2+CO; FT0630-formaldehyde;FT0618_MS2 match; FT0628_MS2 match; FT0630_MS2 match;
	FT0645	744.203	750.6
	FT0646	250.075	750.7	[2M+H+K]2+ 230.0943;FT0616_MS2 match;
	FT0649	303.17	752.8			[M+H]+
	FT0650	325.152	753	Precursor; FT0650_MS2 match;		[M+]+
Biochanin A	FT0686	285.076	794.1	Biochanin A [M+H]+;[M+H]+ 284.0685;Precursor; FT0686_MS2 match; FT0688_MS2 match;	Biochanin A: [M+H]+: 0.955;Biochanin A: [2M+2H]+2: 0.955	[M+H]+
	FT0688	307.058	794.1	Biochanin A [M+Na]+;[M+Na]+ 284.0685;Precursor; FT0690_MS2 match;	Biochanin A: [M+Na]+: 0.977	[M+]+
	FT0689	593.102	794.1	FT0690_MS2 match;
	FT0690	591.126	794.2	[2M+Na]+ 284.0685;Precursor;	Biochanin A: [2M+Na]+: 0.936	[2M+]+
	FT0691	304.049	794.2	[2M+H+K]2+ 284.0685;
	FT0683	182.528	794.4
Novobiocin	FT0847	326.097	915.6	[M+H+K]2+ 612.2319;
	FT0846	657.203	915.7	Precursor; FT0846_MS2 match;	Novobiocin: [M-H+2Na]+: 0.998
	FT0848	635.221	915.8	Novobiocin [M+Na]+;[M+Na]+ 612.2319;Precursor; FT0848_MS2 match; FT0851_MS2 match; FT0853_MS2 match; FT0856_MS2 match;	Novobiocin: [M+Na]+: 0.960	[M+]+
	FT0849	218.102	915.8	FT0852_MS2 match; FT0854_MS2 match;
	FT0851	1247.45	915.8	[2M+Na]+ 612.2319;Precursor;	Novobiocin: [2M+Na]+: 0.997	[2M+]+
	FT0852	1225.47	915.9	[2M+H]+ 612.2319;Precursor;	Novobiocin: [2M+H]+: 0.959	[2M+H]+
	FT0853	938.328	915.9	[3M+H+K]2+ 612.2319;Precursor;[11][M]2+
	FT0854	613.239	915.9	Novobiocin [M+H]+;[M+H]+ 612.2319;Precursor; FT0852_MS2 match;	Novobiocin: [M+H]+: 0.947;Novobiocin: [2M+2H]+2: 0.947	[M+H]+
	FT0855	641.217	915.9
	FT0856	938.83	916	Precursor;[11][M+1]2+
	FT0857	346.61	916
	FT0858	189.091	916.1	Precursor; FT0852_MS2 match; FT0854_MS2 match; FT0858_MS2 match;
	FT0859	632.213	916.2	[2M+H+K]2+ 612.2319;

## Sheet: MS1FA_XCMS_CAMERA_ISFrag
Metabolite	feature_name	m/z	RT(s)	MS1FA	CAMERA	ISFrag
L-(+)-Alpha-Phenylglycine	FT0265	136.062	85.4		[M+H]+ 135.052
	FT0266	135.044	85.4	[M+H-NH3]+ 151.0633;FT0269-NH3;Precursor; FT0266_MS2 match;
	FT0269	152.071	85.4	L-(+)-Alpha-Phenylglycine [M+H]+;[M+H]+ 151.0633;Precursor;	[M+Na]+ 129.078
	FT0289	123.055	85.7		[M+3H-C6H10O4]3+ 512.2
	FT0290	157.035	85.7	Precursor;	[2M+H]+ 78.0131 [M+H]+ 156.029	29<-Precursor
	FT0291	79.0213	85.7	FT0278-dehydroalanine; FT0295-CH3Cl; FT0297-NO2+CO;Precursor; FT0269_MS2 match; FT0290_MS2 match; FT0291_MS2 match;	[M+H]+ 78.0131 [M+2H]2+ 156.029	29<-Level_2
	FT0292	81.0171	85.7	FT0290_MS2 match;		29<-Level_2
	FT0293	101.003	85.7		[M+Na]+ 78.0131 [M+2Na]2+ 156.029
	FT0294	144.988	85.7		[2M+2Na+2K-H]3+ 156.029
	FT0295	129.013	85.9	FT0258-C6H13NO5;;	[3M+H+Na]2+ 78.0131 [M+H-C2H4]+ 156.029
	FT0296	139.013	85.9		[M+H-H2O]+ 156.029
	FT0297	153.01	85.9
	FT0298	146.007	85.9		[M+Na]+ 123.026
	FT0299	137.002	85.9		[3M+H+K]2+ 78.0131
Kinetin	FT0361	217.091	420.5	FT0362_MS2 match;[33][M+1]+	[32][M+1]+
	FT0362	216.088	420.5	Kinetin [M+H]+;[M+H]+ 215.0807;Precursor; FT0362_MS2 match;[33][M]+	[32][M]+	362<-Precursor
	FT0363	148.062	420.5	Precursor; FT0362_MS2 match; FT0363_MS2 match;		362<-Level_2
	FT0368	292.148	448.3	FT0370_MS2 match;[82][M+1]+	[81][M+1]+
	FT0369	293.151	448.3	FT0370_MS2 match;[82][M+2]+	[81][M+2]+
Trimetoprim	FT0370	291.145	448.3	Trimetoprim [M+H]+;[M+H]+ 290.1379;Precursor; FT0370_MS2 match;[82][M]+	[81][M]+
p-Coumaric acid	FT0371	119.049	491.1	FT0372-CO; FT0375-HCOOH(H2+CO2 or H2O+CO);Precursor; FT0371_MS2 match; FT0372_MS2 match; FT0375_MS2 match; FT0382_MS2 match; FT0386_MS2 match; FT0388_MS2 match; FT0393_MS2 match; FT0395_MS2 match; FT0398_MS2 match; FT0399_MS2 match;[5][M]+	[5][M]+[M+H-HCOOH]+ 164.047	371<-Precursor;372<-Level_1;375<-Level_1;375<-Level_1;382<-Level_1;386<-Level_1;393<-Level_1;395<-Level_1;398<-Level_1;399<-Level_1
	FT0372	147.044	491.1	FT0375-H2O;Precursor; FT0372_MS2 match; FT0375_MS2 match; FT0381_MS2 match; FT0382_MS2 match; FT0386_MS2 match; FT0388_MS2 match; FT0391_MS2 match; FT0393_MS2 match; FT0395_MS2 match; FT0396_MS2 match; FT0398_MS2 match; FT0399_MS2 match;[10][M]+	[10][M]+[M+H-H2O]+ 164.047	372<-Precursor;375<-Level_1;382<-Level_2;386<-Level_2;393<-Level_2;395<-Level_2;398<-Level_2;399<-Level_2
	FT0373	148.047	491.1	FT0372_MS2 match; FT0375_MS2 match; FT0382_MS2 match; FT0388_MS2 match; FT0393_MS2 match; FT0395_MS2 match; FT0398_MS2 match; FT0399_MS2 match;[10][M+1]+	[10][M+1]+	375<-Level_2
	FT0374	149.05	491.1	FT0375_MS2 match;[10][M+2]+	[10][M+2]+
	FT0375	165.055	491.1	p-Coumaric Acid [M+H]+;[M+H]+ 164.0473;Precursor; FT0375_MS2 match; FT0386_MS2 match; FT0388_MS2 match;[18][M]+	[19][M]+[M+H]+ 164.047	375<-Precursor
	FT0376	166.058	491.1	FT0375_MS2 match;[18][M+1]+	[19][M+1]+
	FT0377	187.037	491.1	p-Coumaric Acid [M+Na]+;[M+Na]+ 164.0473;FT0386_MS2 match;[27][M]+	[28][M]+[M+Na]+ 164.047
	FT0378	188.04	491.1	[27][M+1]+	[28][M+1]+
	FT0379	548.071	491.1	[202][M+1]+	[204][M+1]+
	FT0380	120.052	491.1	FT0372_MS2 match; FT0375_MS2 match; FT0399_MS2 match;[5][M+1]+	[5][M+1]+	375<-Level_2
	FT0381	531.096	491.1	FT0394-H2O;Precursor;[196][M]+	[198][M]+[3M+K]+ 164.047
	FT0382	547.067	491.1	Precursor;[202][M]+	[204][M]+[M+Na]+ 524.077	382<-Precursor
	FT0383	696.147	491.1	[241][M+1]+	[249][M+1]+
	FT0384	167.06	491.1	[18][M+2]+	[19][M+2]+
	FT0385	91.0542	491.2	FT0371-CO; FT0372-CO+CO;Precursor; FT0371_MS2 match; FT0372_MS2 match; FT0375_MS2 match; FT0382_MS2 match; FT0385_MS2 match; FT0386_MS2 match; FT0393_MS2 match;		371<-Level_2;372<-Level_2;372<-Level_2;375<-Level_2;375<-Level_2;375<-Level_2;375<-Level_2;382<-Level_2;382<-Level_2;386<-Level_2;386<-Level_2;393<-Level_2;393<-Level_2;395<-Level_2;395<-Level_2;398<-Level_2;398<-Level_2;399<-Level_2;399<-Level_2
	FT0386	348.075	491.2	Precursor;[142][M]+	[M+K]+ 309.109 [M+H]+ 347.067	386<-Precursor
	FT0387	348.577	491.2	[142][M+1]2+
	FT0388	430.099	491.2	Precursor;[159][M]2+	[159][M]2+
	FT0389	518.111	491.2	FT0399_MS2 match;[189][M+1]+	[192][M+1]+
	FT0390	695.143	491.2	Precursor;[241][M]+	[249][M]+[2M+2K-H]+ 309.109 [2M+H]+ 347.067
	FT0391	275.057	491.3	Precursor;
	FT0392	367.049	491.3	FT0403-H2O;FT0381_MS2 match; FT0382_MS2 match; FT0386_MS2 match; FT0388_MS2 match; FT0390_MS2 match; FT0398_MS2 match;	[2M+K]+ 164.047
	FT0393	517.108	491.3	Precursor; FT0395_MS2 match; FT0399_MS2 match;[189][M]+	[192][M]+[M+Na]+ 494.122	393<-Precursor
	FT0394	549.106	491.3
	FT0395	679.166	491.3	Precursor;[239][M]+	[247][M]+[2M+Na+K-H]+ 309.109	395<-Precursor
	FT0396	383.021	491.3	Precursor; FT0382_MS2 match;	[2M+Na+2K]3+ 524.077
	FT0397	537.113	491.4		[3M+2Na-H]+ 164.047
	FT0398	546.061	491.4	Precursor;		398<-Precursor
	FT0399	681.156	491.4	Precursor;[240][M]+	[247][M+2]+	399<-Precursor
	FT0400	682.159	491.4	[240][M+1]+	[247][M+3]+
	FT0401	680.168	491.4	[239][M+1]+	[247][M+1]+
	FT0402	349.078	491.4	[142][M+2]2+	[M+H-C4H8]+ 404.139 [M+H-C6H10O4]+ 494.122
	FT0403	385.059	491.4	FT0381_MS2 match; FT0382_MS2 match; FT0386_MS2 match; FT0388_MS2 match; FT0390_MS2 match; FT0398_MS2 match;
	FT0404	515.119	491.4	FT0394-H2S;;	[3M+Na]+ 164.047
	FT0405	430.601	491.4	[159][M+1]2+	[159][M+1]2+
	FT0406	532.099	491.4	[196][M+1]+	[198][M+1]+
	FT0407	499.096	491.4	FT0393-H2O;FT0393_MS2 match; FT0395_MS2 match; FT0399_MS2 match;		395<-Level_2;399<-Level_2
	FT0408	266.052	491.4	[3M+H+K]2+ 164.0473;	[3M+H+K]2+ 164.047
2-Methoxybenzoic acid	FT0413	154.058	507.2	FT0435_MS2 match; FT0458_MS2 match;[14][M+1]+	[14][M+1]+	435<-Level_2
	FT0416	137.049	507.4	FT0425_MS2 match; FT0435_MS2 match;[8][M+1]+	[8][M+1]+
	FT0419	135.111	507.4	FT0435_MS2 match;	[2M+Na+2K]3+ 152.213
	FT0421	77.0387	507.4	FT0455-NO2+NO2+CO; FT0467-CO;FT0425_MS2 match; FT0433_MS2 match; FT0435_MS2 match; FT0447_MS2 match; FT0458_MS2 match; FT0460_MS2 match; FT0462_MS2 match;		425<-Level_2;435<-Level_2;435<-Level_2;458<-Level_2
	FT0422	92.0257	507.4	FT0452-CO;Precursor; FT0422_MS2 match; FT0425_MS2 match; FT0435_MS2 match; FT0460_MS2 match;	[M+3H-C2H4]3+ 301.085	425<-Level_2;435<-Level_2;435<-Level_2;458<-Level_2
	FT0423	135.332	507.4	FT0425_MS2 match; FT0435_MS2 match;
	FT0424	136.048	507.4	FT0425_MS2 match; FT0433_MS2 match; FT0435_MS2 match; FT0447_MS2 match; FT0458_MS2 match; FT0460_MS2 match; FT0462_MS2 match;[8][M]+	[8][M]+	425<-Level_2;435<-Level_2;435<-Level_2;458<-Level_2
	FT0425	153.055	507.4	2-Methoxybenzoic Acid [M+H]+;[M+H]+ 152.0473;FT0428-NH3;Precursor; FT0425_MS2 match; FT0433_MS2 match; FT0435_MS2 match; FT0458_MS2 match;[14][M]+	[14][M]+[M+H]+ 152.045	425<-Precursor;435<-Level_1;458<-Level_1
	FT0427	155.06	507.4	FT0435_MS2 match;[14][M+2]+	[14][M+2]+
	FT0428	170.081	507.4	[M+NH4]+ 152.0473;	[M+H+NH3]+ 152.045
	FT0429	240.063	507.4	[44][M]2+	[44][M]2+[3M+H+Na]2+ 152.045
	FT0430	248.554	507.4	[49][M+1]2+	[M+K]+ 209.586
	FT0431	249.055	507.4	[49][M+2]2+	[3M+H+Na]2+ 158.044
	FT0432	256.038	507.4	[53][M]2+	[52][M]2+[M+2H]2+ 510.06
	FT0433	257.057	507.4	Precursor;[54][M]2+	[54][M]2+[3M+H+K]2+ 158.044
	FT0434	257.559	507.4	[54][M+1]2+	[54][M+1]2+
	FT0435	305.102	507.4	[2M+H]+ 152.0473;Precursor;[101][M]+	[99][M]+[2M+H]+ 152.045	435<-Precursor
	FT0436	306.105	507.4	[101][M+1]+	[99][M+1]+
	FT0437	316.588	507.4	[117][M+1]2+	[113][M+1]2+
	FT0438	317.084	507.4	[117][M+2]2+	[113][M+2]2+
	FT0439	324.577	507.4	[121][M+1]2+	[M+H+CF3COOH]+ 209.586
	FT0440	325.078	507.4	[121][M+2]2+	[M+H]+ 324.075
	FT0441	343.049	507.4	FT0458_MS2 match; FT0461_MS2 match;	[2M+K]+ 152.045
	FT0444	176.04	507.4	FT0464_MS2 match;[22][M+1]+	[23][M+1]+
	FT0445	240.564	507.4	[44][M+1]2+	[44][M+1]2+
	FT0446	328.087	507.4	[129][M+1]+	[123][M+1]+
	FT0447	359.021	507.4	Precursor; FT0462_MS2 match;[144][M]+	[139][M]+
	FT0448	482.111	507.4	[177][M+1]+	[179][M+1]+
	FT0449	511.067	507.4	[187][M]+	[190][M]+[M+H]+ 510.06
	FT0452	120.021	507.4	FT0429-C4H8O4;FT0425_MS2 match; FT0435_MS2 match;
	FT0453	175.037	507.4	2-Methoxybenzoic Acid [M+Na]+;[M+Na]+ 152.0473;FT0458_MS2 match; FT0464_MS2 match;[22][M]+	[23][M]+[M+Na]+ 152.045	458<-Level_2;464<-Level_2
	FT0454	191.01	507.4	[M+K]+ 152.0473;	[M+K]+ 152.045	458<-Level_2
	FT0455	197.019	507.4		[M+2Na-H]+ 152.045
	FT0456	248.052	507.4	[3M+H+K]2+ 152.0473;FT0458_MS2 match;[49][M]+	[3M+H+K]2+ 152.045
	FT0457	316.087	507.4	FT0465-acetylcysteine;;[117][M]2+	[113][M]2+
	FT0458	324.076	507.4	Precursor;[121][M]+	[M+Na]+ 301.085	458<-Precursor
	FT0459	349.066	507.4	FT0460-Anhydro-pentose;;	[2M+2Na-H]+ 152.045
	FT0460	481.108	507.4	Precursor; FT0460_MS2 match;[177][M]+	[179][M]+
	FT0461	495.096	507.4	Precursor;[180][M]+	[183][M]+[3M+K]+ 152.045
	FT0462	510.061	507.4	Precursor;
	FT0463	172.028	507.4	[2M+H+K]2+ 152.0473;
	FT0464	327.084	507.4	[2M+Na]+ 152.0473;Precursor;[129][M]+	[123][M]+[2M+Na]+ 152.045	464<-Precursor
	FT0465	479.119	507.4		[3M+Na]+ 152.045
	FT0467	105.034	507.5	FT0425_MS2 match; FT0435_MS2 match;
Quercetin	FT0478	303.05	512.8	Quercetin [M+H]+;[M+H]+ 302.0427;FT0476-Anhydrohexose;Precursor; FT0472_MS2 match; FT0474_MS2 match; FT0477_MS2 match; FT0478_MS2 match; FT0482_MS2 match; FT0485_MS2 match;		474<-Level_2
Rutin	FT0469	477.105	511
	FT0470	409.067	511.1		[M+K]+ 370.104
	FT0471	393.092	511.2		[M+Na]+ 370.104
	FT0472	401.081	511.5	Precursor;[152][M]2+	[151][M]2+
	FT0473	401.583	511.5	[152][M+1]2+	[151][M+1]2+
	FT0474	611.161	512.5	Rutin [M+H]+;[M+H]+ 610.1534;Precursor;[225][M]+	[230][M]+[M+H]+ 610.153	474<-Precursor
	FT0475	612.164	512.6	[225][M+1]+	[230][M+1]+
	FT0476	465.103	512.7	FT0474-Anhydro-deoxyhexose;;	[M+H-C6H10O4]+ 610.153
	FT0477	1243.3	512.7	[2M+Na]+ 610.1534;Precursor;	[2M+Na]+ 610.153
	FT0478	303.05	512.8	FT0476-Anhydrohexose;Precursor; FT0472_MS2 match; FT0474_MS2 match; FT0477_MS2 match; FT0478_MS2 match; FT0482_MS2 match; FT0485_MS2 match;		474<-Level_2
	FT0479	613.166	512.9	[225][M+2]+	[230][M+2]+
	FT0480	630.636	512.9	[231][M+1]2+	[236][M+1]2+
	FT0481	630.134	513	[2M+H+K]2+ 610.1534;[231][M]2+	[236][M]2+[2M+H+K]2+ 610.153
	FT0482	633.143	513.4	Rutin [M+Na]+;[M+Na]+ 610.1534;Precursor; FT0477_MS2 match; FT0482_MS2 match;[233][M]+	[238][M]+[M+Na]+ 610.153
	FT0483	634.146	513.4	FT0477_MS2 match; FT0482_MS2 match;[233][M+1]+	[238][M+1]+
	FT0484	829.177	513.7
	FT0485	422.087	514.6	Precursor;[158][M]2+	[158][M]2+
	FT0486	422.588	514.6	[158][M+1]2+	[158][M+1]2+
Trans-Ferulic acid	FT0487	134.036	516.4	FT0488-CH3;FT0493_MS2 match; FT0494_MS2 match; FT0495_MS2 match;		494<-Level_2;495<-Level_2;495<-Level_2;51<-Level_2;53<-Level_2;519<-Level_2;528<-Level_2;528<-Level_2;528<-Level_2
	FT0488	149.06	516.4	FT0494-CO; FT0495-HCOOH(H2+CO2 or H2O+CO);Precursor; FT0493_MS2 match; FT0494_MS2 match; FT0495_MS2 match; FT0501_MS2 match;[13][M]+	[13][M]+[M+H-HCOOH]+ 194.057	488<-Precursor;494<-Level_1;495<-Level_1;495<-Level_1;51<-Level_1;53<-Level_1;519<-Level_1;528<-Level_1;528<-Level_1;528<-Level_1
	FT0489	178.058	516.4	FT0494_MS2 match; FT0495_MS2 match; FT0501_MS2 match; FT0503_MS2 match; FT0519_MS2 match; FT0523_MS2 match; FT0528_MS2 match;[23][M+1]+	[24][M+1]+	495<-Level_2;528<-Level_2
	FT0490	179.06	516.4	FT0495_MS2 match;[23][M+2]+	[24][M+2]+	495<-Level_2;528<-Level_2
	FT0491	196.069	516.4	FT0528_MS2 match;[28][M+1]+	[30][M+1]+
	FT0492	117.034	516.5	FT0487-OH; FT0488-CH3OH; FT0493-CO; FT0494-CH3COOH;Precursor; FT0488_MS2 match; FT0493_MS2 match; FT0494_MS2 match; FT0495_MS2 match; FT0501_MS2 match; FT0503_MS2 match; FT0519_MS2 match; FT0523_MS2 match; FT0528_MS2 match;	[M+2H-C6H8O6]2+ 408.089	494<-Level_2;495<-Level_2;495<-Level_2;51<-Level_2;53<-Level_2;519<-Level_2;528<-Level_2;528<-Level_2;528<-Level_2
	FT0493	145.028	516.5	FT0494-CH3OH;Precursor; FT0494_MS2 match; FT0495_MS2 match; FT0501_MS2 match; FT0503_MS2 match; FT0518_MS2 match; FT0519_MS2 match; FT0523_MS2 match; FT0528_MS2 match;[9][M]+	[9][M]+	493<-Precursor;494<-Level_1;495<-Level_1;495<-Level_1;51<-Level_1;53<-Level_1;519<-Level_1;528<-Level_1;528<-Level_1;528<-Level_1
	FT0494	177.055	516.5	FT0495-H2O;Precursor; FT0494_MS2 match; FT0495_MS2 match; FT0501_MS2 match; FT0503_MS2 match; FT0516_MS2 match; FT0518_MS2 match; FT0519_MS2 match; FT0521_MS2 match; FT0523_MS2 match; FT0528_MS2 match;[23][M]+	[24][M]+[M+H-H2O]+ 194.057	494<-Precursor;495<-Level_1;51<-Level_2;53<-Level_2;519<-Level_2;528<-Level_2;528<-Level_1
	FT0495	195.065	516.5	Trans-Ferulic Acid [M+H]+;[M+H]+ 194.0579;Precursor; FT0495_MS2 match; FT0516_MS2 match; FT0519_MS2 match; FT0528_MS2 match;[28][M]+	[30][M]+[M+H]+ 194.057	495<-Precursor;528<-Level_1
	FT0496	197.071	516.5	[28][M+2]+	[30][M+2]+
	FT0497	217.047	516.5	Trans-Ferulic Acid [M+Na]+;[M+Na]+ 194.0579;FT0513-H2O;FT0519_MS2 match;[34][M]+	[33][M]+[M+Na]+ 194.057	519<-Level_2
	FT0498	89.0387	516.6	FT0487-COOH; FT0488-CH3COOH; FT0492-CO; FT0493-CO+CO;FT0488_MS2 match; FT0492_MS2 match; FT0493_MS2 match; FT0494_MS2 match; FT0495_MS2 match; FT0501_MS2 match; FT0519_MS2 match;		488<-Level_2;493<-Level_2;494<-Level_2;494<-Level_2;494<-Level_2;495<-Level_2;495<-Level_2;495<-Level_2;495<-Level_2;495<-Level_2;495<-Level_2;51<-Level_2;51<-Level_2;51<-Level_2;53<-Level_2;53<-Level_2;53<-Level_2;519<-Level_2;519<-Level_2;519<-Level_2;528<-Level_2;528<-Level_2;528<-Level_2;528<-Level_2;528<-Level_2;528<-Level_2;528<-Level_2;528<-Level_2;528<-Level_2
	FT0499	218.051	516.6	[34][M+1]+	[33][M+1]+
	FT0500	411.105	516.6	[2M+Na]+ 194.0579;[155][M]+	[153][M]+[2M+Na]+ 194.057
	FT0501	607.139	516.6	Precursor;[224][M]+	[229][M]+	51<-Precursor
	FT0502	608.143	516.6	[224][M+1]+	[229][M+1]+
	FT0503	637.099	516.6	Precursor;[235][M]+	[242][M]+[M+Na]+ 614.108	53<-Precursor
	FT0504	638.103	516.6	[235][M+1]+	[242][M+1]+
	FT0505	800.211	516.6	[252][M+1]+	[266][M+1]+
	FT0506	801.198	516.6	[253][M]+	[266][M+2]+
	FT0507	802.202	516.6	[253][M+1]+	[266][M+3]+
	FT0508	150.063	516.6	FT0494_MS2 match; FT0495_MS2 match;[13][M+1]+	[13][M+1]+	495<-Level_2;528<-Level_2
	FT0509	219.052	516.6	[34][M+2]+	[33][M+2]+
	FT0510	146.032	516.7	FT0494_MS2 match; FT0495_MS2 match;[9][M+1]+	[9][M+1]+
	FT0511	627.145	516.7		[3M+2Na-H]+ 194.057
	FT0512	799.208	516.7	[252][M]+	[266][M]+[2M+Na+K-H]+ 369.131
	FT0513	235.058	516.7		[M+2H-CH3]2+ 483.135
	FT0514	412.108	516.7	[155][M+1]+	[153][M+1]+
	FT0515	605.15	516.7	FT0529-H2S;;	[3M+Na]+ 194.057
	FT0516	815.186	516.8	Precursor;[254][M]+	[268][M]+[2M+2K-H]+ 369.131 [2M+H]+ 407.088	516<-Precursor
	FT0517	816.189	516.8	[254][M+1]+	[268][M+1]+
	FT0518	830.15	516.8	Precursor;
	FT0519	408.097	516.9	Precursor;[154][M]+	[M+K]+ 369.131 [M+H]+ 407.088	519<-Precursor
	FT0520	409.098	516.9	[154][M+2]2+	[M+H]+ 408.089
	FT0521	427.07	516.9	FT0527-CO+CO+H;Precursor; FT0503_MS2 match; FT0516_MS2 match; FT0519_MS2 match; FT0523_MS2 match; FT0528_MS2 match;	[2M+K]+ 194.057	516<-Level_2
	FT0522	505.627	516.9	[183][M+1]2+
	FT0523	636.093	516.9	Precursor;	[M+K+CF3COOH]+ 483.135
	FT0524	506.128	516.9	[183][M+2]2+	[M+Na]+ 483.135
	FT0525	621.128	516.9	FT0529-H2O;;[228][M]+	[233][M]+[3M+K]+ 194.057
	FT0526	408.598	517	[154][M+1]2+
	FT0527	484.069	517
	FT0528	505.126	517	Precursor;[183][M]+		528<-Precursor
	FT0529	639.138	517.1
	FT0530	443.042	517.1	FT0503_MS2 match;	[2M+Na+2K]3+ 614.108
	FT0531	622.131	517.1	[228][M+1]+	[233][M+1]+
Indole-3-carboxaldehyde	FT0538	240.073	537.2	FT0557_MS2 match;[43][M+1]2+	[43][M+1]2+
	FT0539	148.066	537.2	[11][M+1]+	[11][M+1]+
	FT0541	311.089	537.2	[107][M+2]2+	[M+Na]+ 288.097
	FT0542	146.06	537.2	Indole-3-carboxaldehyde [M+H]+;[M+H]+ 145.0528;FT0568-C3H9O6P;Precursor; FT0542_MS2 match; FT0544_MS2 match; FT0553_MS2 match; FT0557_MS2 match; FT0558_MS2 match; FT0559_MS2 match; FT0566_MS2 match;	[M+H]+ 145.052	542<-Precursor
	FT0543	146.359	537.2
	FT0544	239.571	537.2	Precursor; FT0544_MS2 match; FT0557_MS2 match; FT0559_MS2 match; FT0564_MS2 match; FT0566_MS2 match;[43][M]2+	[43][M]2+
	FT0545	246.048	537.2	[47][M+1]2+	[47][M+1]2+
	FT0546	117.057	537.2	FT0536-CO;FT0542_MS2 match; FT0547_MS2 match; FT0557_MS2 match; FT0558_MS2 match;		542<-Level_2
	FT0547	118.065	537.2	FT0542-CO;Precursor; FT0542_MS2 match; FT0544_MS2 match; FT0547_MS2 match; FT0553_MS2 match; FT0557_MS2 match; FT0558_MS2 match; FT0559_MS2 match; FT0566_MS2 match;[3][M]+	[4][M]+[M+H-CO]+ 145.052	542<-Level_1
	FT0548	119.068	537.2	FT0542_MS2 match; FT0547_MS2 match;[3][M+1]+	[4][M+1]+	542<-Level_2
	FT0549	147.063	537.2	FT0542_MS2 match;[11][M]+	[11][M]+[M+Na]+ 124.072
	FT0550	169.045	537.2	FT0564_MS2 match;[20][M+1]+	[21][M+1]+
	FT0551	238.062	537.2	[42][M+1]2+	[42][M+1]2+
	FT0552	240.569	537.2	[3M+2Na]2+ 145.0528;FT0557_MS2 match;[43][M+2]2+	[43][M+2]2+
	FT0553	253.568	537.2	FT0566-Pyroglutamic acid;Precursor;[52][M]2+	[51][M]2+
	FT0554	310.588	537.2	[107][M+1]2+
	FT0555	91.0543	537.3	FT0542-HCN+CO; FT0547-HCN;Precursor; FT0542_MS2 match; FT0547_MS2 match; FT0555_MS2 match; FT0557_MS2 match; FT0558_MS2 match;		542<-Level_1;542<-Level_1
	FT0556	168.042	537.3	Indole-3-carboxaldehyde [M+Na]+;[M+Na]+ 145.0528;FT0564_MS2 match;[20][M]+	[21][M]+[M+Na]+ 145.052	564<-Level_2
	FT0557	237.56	537.3	[3M+H+K]2+ 145.0528;Precursor; FT0566_MS2 match;[42][M]2+	[42][M]2+[3M+H+K]2+ 145.052
	FT0558	245.546	537.3	Precursor;[47][M]2+	[47][M]2+
	FT0559	246.565	537.3	Precursor; FT0566_MS2 match;[48][M]2+	[48][M]2+	566<-Level_2
	FT0561	254.07	537.3	[52][M+1]2+	[51][M+1]2+
	FT0562	302.098	537.3	[96][M]2+	[94][M]2+
	FT0563	302.599	537.3	[96][M+1]2+	[94][M+1]2+
	FT0564	310.086	537.3	Precursor; FT0566_MS2 match;[107][M]+		564<-Precursor
	FT0565	313.095	537.3	[2M+Na]+ 145.0528;	[2M+Na]+ 145.052
	FT0567	303.095	537.3	[96][M+2]2+	[94][M+2]2+
	FT0568	318.073	537.3
	FT0569	165.034	537.3	[2M+H+K]2+ 145.0528;FT0566_MS2 match;	[3M+2Na+2K-H]3+ 124.072
Phlorizin	FT0571	674.688	556.9
	FT0572	456.118	557.1	[2M+H+K]2+ 436.1369;
	FT0573	892.255	557.1
	FT0574	459.126	558.7	Phlorizin [M+Na]+;[M+Na]+ 436.1369;Precursor; FT0574_MS2 match;[168][M]+	[170][M]+[M+Na]+ 436.138	61<-Level_1
	FT0575	460.13	558.7	[168][M+1]+	[170][M+1]+
	FT0576	711.228	559.4	FT0591-Anhydrohexose;;	[M+Na]+ 688.243 [M+H-C2H4]+ 738.258
	FT0577	277.097	559.4	FT0588_MS2 match; FT0591_MS2 match;[69][M+2]+	[69][M+2]+
	FT0578	875.287	559.4	[260][M+2]+	[279][M+2]+
	FT0579	107.049	559.4	FT0580-CH2CO;Precursor; FT0579_MS2 match; FT0582_MS2 match; FT0584_MS2 match; FT0585_MS2 match; FT0588_MS2 match; FT0591_MS2 match; FT0596_MS2 match;[1][M]+	[2][M]+[M+H-COCH2]+ 148.052	582<-Level_1;585<-Level_1;585<-Level_1;588<-Level_1;588<-Level_1;591<-Level_1;591<-Level_1
	FT0580	149.06	559.4	FT0582_MS2 match; FT0585_MS2 match; FT0588_MS2 match; FT0591_MS2 match; FT0596_MS2 match;	[M+H]+ 148.052 [M+H-C6H10O4]+ 294.112 [M+3H-C5H8O4]3+ 576.204
	FT0581	169.049	559.4	Precursor; FT0581_MS2 match; FT0582_MS2 match; FT0585_MS2 match; FT0588_MS2 match; FT0591_MS2 match;[21][M]+	[22][M]+[M+H]+ 168.042	582<-Level_2;585<-Level_2;585<-Level_2;588<-Level_2;588<-Level_2;591<-Level_2;591<-Level_2
	FT0582	275.091	559.4	FT0585-Anhydrohexose; FT0596-CH2CO;Precursor; FT0574_MS2 match; FT0582_MS2 match; FT0585_MS2 match; FT0588_MS2 match; FT0591_MS2 match;[69][M]+	[69][M]+[M+H-C6H10O5]+ 436.138	582<-Precursor;585<-Level_1;588<-Level_1;591<-Level_1
	FT0583	276.095	559.4	FT0585_MS2 match; FT0588_MS2 match; FT0591_MS2 match;[69][M+1]+	[69][M+1]+	591<-Level_2
	FT0584	419.134	559.4	[M+H-H2O]+ 436.1369;FT0585-H2O;Precursor; FT0588_MS2 match; FT0591_MS2 match;[157][M]+	[157][M]+[M+H-H2O]+ 436.138
	FT0585	437.144	559.4	Phlorizin [M+H]+;[M+H]+ 436.1369;FT0588-Anhydrohexose;Precursor;[161][M]+	[163][M]+[M+H]+ 436.138	585<-Precursor
	FT0586	438.148	559.4	[161][M+1]+	[163][M+1]+
	FT0587	439.149	559.4	[161][M+2]+	[163][M+2]+
	FT0588	599.197	559.4	FT0598-Anhydrohexose;Precursor;[223][M]+	[227][M]+[M+Na]+ 576.204 [M+H-C6H10O5]+ 760.242	588<-Precursor
	FT0589	600.2	559.4	[223][M+1]+	[227][M+1]+
	FT0590	601.202	559.4	[223][M+2]+	[227][M+2]+
	FT0591	873.281	559.4	[2M+H]+ 436.1369;FT0599-Anhydrohexose;Precursor;[260][M]+	[279][M]+[2M+H]+ 436.138	591<-Precursor
	FT0592	874.284	559.4	[260][M+1]+	[279][M+1]+
	FT0593	127.039	559.4	FT0581-CH2CO;FT0581_MS2 match; FT0582_MS2 match; FT0585_MS2 match; FT0588_MS2 match; FT0591_MS2 match;	[M+H-COCH2]+ 168.042
	FT0594	108.052	559.4	FT0579_MS2 match; FT0582_MS2 match; FT0585_MS2 match; FT0588_MS2 match; FT0591_MS2 match;[1][M+1]+	[2][M+1]+	582<-Level_2;585<-Level_2;588<-Level_2;591<-Level_2
	FT0595	170.053	559.4	FT0582_MS2 match; FT0585_MS2 match; FT0591_MS2 match;[21][M+1]+	[22][M+1]+	582<-Level_2;585<-Level_2;588<-Level_2;591<-Level_2
	FT0596	317.102	559.4	FT0585-C4H8O4;Precursor; FT0585_MS2 match; FT0588_MS2 match; FT0591_MS2 match;	[M+Na]+ 294.112 [M+2H-C4H8]2+ 688.243
	FT0597	420.137	559.5	[157][M+1]+	[157][M+1]+
	FT0598	761.25	559.5		[M+Na]+ 738.258 [M+H]+ 760.242
	FT0599	1035.33	559.7
	FT0600	896.265	560.4	[263][M+1]+
	FT0601	895.262	562	[263][M]+		61<-Precursor
	FT0602	892.255	563.5	[262][M]2+	[282][M]2+
	FT0603	892.756	563.5	[262][M+1]2+	[282][M+1]2+
	FT0604	674.186	563.9	Precursor;[238][M]2+	[246][M]2+
	FT0606	674.688	564	[238][M+1]2+	[246][M+1]2+
Indole-3-acetyl-L-valine	FT0622	294.614	623.2	[83][M+1]2+	[82][M+1]2+
	FT0623	588.226	623.2	FT0667_MS2 match; FT0673_MS2 match; FT0681_MS2 match; FT0686_MS2 match;[220][M+1]+	[224][M+1]+	673<-Level_2;686<-Level_2
	FT0624	603.19	623.3	FT0631_MS2 match;	[2M+2Na-H]+ 279.112	631<-Level_2
	FT0625	431.68	623.3	[160][M+1]2+	[162][M+1]2+
	FT0626	302.099	623.4		[M+Na]+ 279.112
	FT0627	848.365	623.4	[257][M+1]+	[274][M+3]+
	FT0628	847.362	623.5	[257][M]+	[274][M+2]+
	FT0629	862.353	623.5	Precursor;[259][M+1]+	[276][M+1]+
	FT0630	573.258	623.6	[214][M+2]+	[217][M+2]+
	FT0631	877.322	623.6	Precursor;[261][M]+	[280][M]+	631<-Precursor
	FT0632	876.315	623.7		[3M+K]+ 279.112
	FT0633	274.131	623.7	[M]+ 274.1317;FT0679-OH;FT0629_MS2 match; FT0668_MS2 match;	[M+Na]+ 251.144 [M+2H]2+ 546.251
	FT0634	549.849	623.7
	FT0635	1121.49	623.7	[275][M]+	[312][M]+
	FT0636	549.59	623.8		[M+H]+ 548.584
	FT0637	574.233	623.8
	FT0638	878.325	623.8	[261][M+1]+	[280][M+1]+
	FT0643	563.25	623.8		[2M+Na+K-H]+ 251.144
	FT0644	231.14	623.8	FT0668_MS2 match; FT0672_MS2 match;[37][M+2]+	[37][M+2]+
	FT0645	1122.5	623.9	[275][M+1]+	[312][M+1]+
	FT0646	157.047	623.9	[M+H+K]2+ 274.1317;	[M+H+K]2+ 274.13
	FT0647	275.302	623.9	FT0668_MS2 match;	[M+2H]2+ 548.584
	FT0648	276.143	623.9	FT0668_MS2 match; FT0672_MS2 match; FT0681_MS2 match;[70][M]+	[70][M]+	668<-Level_2
	FT0649	277.145	623.9	FT0668_MS2 match;[70][M+1]+	[70][M+1]+
	FT0650	278.147	623.9	[70][M+2]+	[70][M+2]+
	FT0651	550.274	623.9	[205][M+1]+	[207][M+1]+
	FT0652	551.277	623.9	[205][M+2]+	[207][M+2]+
	FT0653	552.28	623.9	[205][M+3]+	[207][M+3]+
	FT0654	572.256	623.9	[214][M+1]+	[217][M+1]+
	FT0655	118.086	623.9	FT0667_MS2 match; FT0668_MS2 match; FT0672_MS2 match; FT0681_MS2 match; FT0692_MS2 match;[4][M]+	[3][M]+[M+H]+ 117.075	668<-Level_1;668<-Level_1
	FT0656	158.06	623.9	FT0663_MS2 match; FT0668_MS2 match; FT0672_MS2 match;	[M+H]+ 157.053	668<-Level_2
	FT0657	275.549	623.9
	FT0658	119.09	623.9	FT0668_MS2 match; FT0672_MS2 match;[4][M+1]+	[3][M+1]+	668<-Level_2;668<-Level_2
	FT0659	132.072	623.9	FT0661_MS2 match; FT0668_MS2 match; FT0672_MS2 match;[7][M+2]+	[7][M+2]+	668<-Level_2
	FT0660	103.054	623.9	FT0656-HCN+CO; FT0661-HCN;FT0661_MS2 match; FT0663_MS2 match; FT0665_MS2 match; FT0668_MS2 match; FT0672_MS2 match;	[M+H-CH3]+ 117.075	661<-Level_2;663<-Level_2;665<-Level_2;668<-Level_2;668<-Level_2;668<-Level_2;668<-Level_2;668<-Level_2;668<-Level_2;681<-Level_2
	FT0661	130.065	623.9	FT0656-CO; FT0679-Anhydro-aminodeoxyhexose;Precursor; FT0629_MS2 match; FT0631_MS2 match; FT0661_MS2 match; FT0663_MS2 match; FT0665_MS2 match; FT0667_MS2 match; FT0668_MS2 match; FT0672_MS2 match; FT0681_MS2 match; FT0690_MS2 match; FT0692_MS2 match;[7][M]+	[7][M]+[M+H-CO]+ 157.053	661<-Precursor;663<-Level_1;665<-Level_1;668<-Level_1;668<-Level_1;668<-Level_1;668<-Level_1;668<-Level_1;681<-Level_1
	FT0662	131.069	623.9	FT0661_MS2 match; FT0663_MS2 match; FT0665_MS2 match; FT0668_MS2 match; FT0672_MS2 match;[7][M+1]+	[7][M+1]+	663<-Level_2;668<-Level_2;668<-Level_2;668<-Level_2;668<-Level_2
	FT0663	229.134	623.9	FT0633-COOH; FT0665-CO; FT0672-HCOOH(H2+CO2 or H2O+CO); FT0691-CO2;Precursor; FT0663_MS2 match; FT0665_MS2 match; FT0667_MS2 match; FT0668_MS2 match; FT0672_MS2 match; FT0681_MS2 match; FT0692_MS2 match;[37][M]+	[37][M]+[M+H-HCOOH]+ 274.13	663<-Precursor;668<-Level_1;668<-Level_1
	FT0664	230.137	623.9	FT0663_MS2 match; FT0668_MS2 match; FT0672_MS2 match;[37][M+1]+	[37][M+1]+	668<-Level_2;668<-Level_2
	FT0665	257.129	623.9	FT0633-OH; FT0672-H2O;Precursor; FT0668_MS2 match; FT0672_MS2 match;[55][M]+	[53][M]+[2M+Na]+ 117.075	665<-Precursor;668<-Level_1
	FT0666	258.132	623.9	FT0668_MS2 match;[55][M+1]+	[53][M+1]+	668<-Level_2
	FT0667	431.179	623.9	[3M+H+K]2+ 274.1317;Precursor;[160][M]2+	[162][M]2+[3M+H+K]2+ 274.13
	FT0668	549.271	623.9	[2M+H]+ 274.1317;Precursor;[205][M]+	[207][M]+[2M+H]+ 274.13	668<-Precursor
	FT0669	1136.48	623.9	[276][M+1]+	[314][M+1]+
	FT0671	128.049	623.9	FT0656-formaldehyde; FT0677-C6H13NO5;FT0661_MS2 match; FT0663_MS2 match; FT0672_MS2 match;	[M+Na]+ 105.057	668<-Level_2
	FT0672	275.139	623.9	Indole-3-acetyl-L-valine [M+H]+;[M+H]+ 274.1317;Precursor; FT0629_MS2 match; FT0668_MS2 match; FT0672_MS2 match; FT0681_MS2 match;	[M+H]+ 274.13	668<-Level_1
	FT0673	861.35	624	Precursor;[259][M]+	[276][M]+[3M+K]+ 274.13	673<-Precursor
	FT0674	822.39	624	[255][M+1]+	[270][M+1]+
	FT0675	548.26	624	[204][M+1]+	[205][M+1]+
	FT0676	821.387	624.1	[255][M]+	[270][M]+
	FT0677	307.129	624.1		[M+K+NH3]+ 251.144
	FT0678	568.244	624.1	[212][M]2+	[215][M]2+[M+H+Na]2+ 1112.49
	FT0679	291.134	624.1
	FT0680	547.255	624.1	[204][M]+	[205][M]+[2M+2Na-H]+ 251.144 [M+H]+ 546.251
	FT0681	571.253	624.1	[2M+Na]+ 274.1317;Precursor;[214][M]+	[217][M]+[2M+Na]+ 274.13	681<-Precursor
	FT0682	863.355	624.1	[259][M+2]+	[276][M+2]+
	FT0683	587.223	624.1	[2M+K]+ 274.1317;Precursor; FT0667_MS2 match; FT0673_MS2 match; FT0686_MS2 match;[220][M]+	[224][M]+[2M+K]+ 274.13	673<-Level_2;686<-Level_2
	FT0684	845.379	624.1	[256][M]+	[274][M]+[3M+Na]+ 274.13
	FT0685	846.382	624.1	[256][M+1]+	[274][M+1]+
	FT0686	1135.48	624.1	Precursor;[276][M]+	[314][M]+[M+Na]+ 1112.49	686<-Precursor
	FT0687	298.124	624.2	FT0681_MS2 match;[86][M+1]+	[85][M+1]+
	FT0688	299.127	624.2	[86][M+2]+	[85][M+2]+
	FT0689	568.746	624.2	[212][M+1]2+	[215][M+1]2+
	FT0690	313.095	624.3	[M+K]+ 274.1317;Precursor; FT0683_MS2 match;	[M+K]+ 274.13	686<-Level_2
	FT0691	273.123	624.4	FT0679-H2O;;	[2M+K]+ 117.075
	FT0692	297.121	624.4	Indole-3-acetyl-L-valine [M+Na]+;[M+Na]+ 274.1317;Precursor; FT0681_MS2 match; FT0692_MS2 match;[86][M]+	[85][M]+[M+Na]+ 274.13	681<-Level_1
	FT0693	294.113	624.4	[2M+H+K]2+ 274.1317;[83][M]2+	[82][M]2+
	FT0694	177.56	624.5		[3M+H+K]2+ 105.057
3-Indoleacetonitrile	FT0699	179.058	635.9	3-Indoleacetonitrile [M+Na]+;[M+Na]+ 156.0687;FT0706_MS2 match;	[M+Na]+ 156.068
	FT0700	156.068	635.9	[M]+ 156.0687;	[M+Na+NH3]+ 116.051
	FT0701	157.076	635.9	3-Indoleacetonitrile [M+H]+;[M+H]+ 156.0687;Precursor;[16][M]+	[16][M]+[M+H]+ 156.068
	FT0702	117.057	635.9	Precursor; FT0702_MS2 match;	[M+H]+ 116.051
	FT0703	158.079	635.9	[16][M+1]+	[16][M+1]+
	FT0704	340.104	635.9	Precursor;
	FT0705	254.084	635.9	[3M+H+K]2+ 156.0687;	[3M+H+K]2+ 156.068
	FT0706	332.118	635.9	Precursor;
	FT0707	155.06	636	FT0701_MS2 match;
	FT0708	130.065	636.4	FT0701-HCN;Precursor; FT0704_MS2 match; FT0706_MS2 match; FT0708_MS2 match;
Nortriptylin	FT0719	264.937	680
	FT0720	264.748	680
	FT0722	219.113	680.1	FT0747_MS2 match; FT0748_MS2 match; FT0751_MS2 match;[35][M+1]+	[34][M+1]+	751<-Level_2
	FT0728	91.0543	680.2	Precursor; FT0728_MS2 match; FT0731_MS2 match; FT0748_MS2 match; FT0751_MS2 match;	[M+2H-C2H4]2+ 208.126	748<-Level_2;751<-Level_2;751<-Level_2
	FT0729	105.07	680.2	Precursor; FT0729_MS2 match; FT0748_MS2 match; FT0751_MS2 match;	[M+2H]2+ 208.126	748<-Level_1;751<-Level_1;751<-Level_1
	FT0730	115.054	680.2	FT0741-benzene;FT0731_MS2 match; FT0733_MS2 match; FT0734_MS2 match; FT0748_MS2 match; FT0751_MS2 match;	[M+H+Na]2+ 206.11	751<-Level_2
	FT0731	117.07	680.2	Precursor; FT0731_MS2 match; FT0748_MS2 match; FT0751_MS2 match;[2][M]+	[M+2H]2+ 232.126	748<-Level_1;751<-Level_1;751<-Level_1
	FT0732	129.07	680.2	Precursor; FT0732_MS2 match; FT0734_MS2 match; FT0748_MS2 match; FT0751_MS2 match;		751<-Level_1
	FT0733	141.07	680.2	FT0747-phenyl radical;Precursor; FT0733_MS2 match; FT0748_MS2 match; FT0751_MS2 match;		751<-Level_2
	FT0734	155.085	680.2	FT0748-benzene;Precursor; FT0734_MS2 match; FT0748_MS2 match; FT0751_MS2 match;[15][M]+	[15][M]+	751<-Level_1
	FT0737	178.078	680.2	FT0741-CH3;Precursor; FT0737_MS2 match; FT0738_MS2 match; FT0748_MS2 match; FT0751_MS2 match;		748<-Level_1;751<-Level_1;751<-Level_1
	FT0738	179.085	680.2	Precursor; FT0737_MS2 match; FT0738_MS2 match; FT0748_MS2 match; FT0751_MS2 match;[24][M]+	[25][M]+[M+H-C2H4]+ 206.11	751<-Level_1
	FT0739	191.086	680.2	FT0748-C3H6;FT0748_MS2 match; FT0751_MS2 match;	[M+H-CH4]+ 206.11	748<-Level_1;751<-Level_1;751<-Level_1
	FT0740	192.091	680.2	FT0748_MS2 match; FT0751_MS2 match;	[M+H-CH3]+ 206.11	751<-Level_2
	FT0741	193.101	680.2	FT0751_MS2 match;	[M+H-CH2]+ 206.11 [M+H-CH4]+ 208.126	751<-Level_2
	FT0742	203.085	680.2	FT0747-CH3;FT0744_MS2 match; FT0747_MS2 match; FT0748_MS2 match; FT0751_MS2 match;		748<-Level_2;751<-Level_2;751<-Level_2
	FT0743	204.093	680.2	FT0744_MS2 match; FT0747_MS2 match; FT0748_MS2 match; FT0751_MS2 match;		751<-Level_2
	FT0744	205.101	680.2	FT0751-trimethylamine;Precursor; FT0744_MS2 match; FT0748_MS2 match; FT0751_MS2 match;[31][M]+	[M+H-C2H4]+ 232.126	748<-Level_1;751<-Level_1;751<-Level_1
	FT0745	207.117	680.2	FT0751_MS2 match;[31][M+2]+	[M+H]+ 206.11	751<-Level_2
	FT0746	217.101	680.2	FT0747_MS2 match; FT0748_MS2 match; FT0751_MS2 match;	[M+H-CH4]+ 232.126	751<-Level_2
	FT0747	218.109	680.2	FT0748-CH3;Precursor; FT0747_MS2 match; FT0748_MS2 match; FT0751_MS2 match;[35][M]+	[34][M]+[M+H-CH3]+ 232.126	747<-Precursor;748<-Level_1;751<-Level_1;751<-Level_1
	FT0748	233.133	680.2	FT0751-CH3NH2;Precursor; FT0748_MS2 match; FT0751_MS2 match;[40][M]+	[40][M]+[M+H]+ 232.126	748<-Precursor;751<-Level_1
	FT0749	234.136	680.2	FT0748_MS2 match; FT0751_MS2 match;[40][M+1]+	[40][M+1]+	751<-Level_2
	FT0750	235.139	680.2	FT0751_MS2 match;[40][M+2]+	[40][M+2]+	751<-Level_2
	FT0751	264.175	680.2	Nortriptylin [M+H]+;[M+H]+ 263.1674;Precursor; FT0751_MS2 match;		751<-Precursor
	FT0753	264.577	680.2	FT0751_MS2 match;
	FT0754	265.178	680.2	FT0751_MS2 match;[63][M]+	[63][M]+
	FT0755	266.182	680.2	FT0751_MS2 match;[63][M+1]+	[63][M+1]+
	FT0756	267.185	680.2	[63][M+2]+	[63][M+2]+
	FT0757	128.062	680.2	FT0744-phenyl radical;FT0732_MS2 match; FT0734_MS2 match; FT0748_MS2 match; FT0751_MS2 match;	[M+H+Na]2+ 232.126	751<-Level_2
	FT0797	569.237	750.2		[M+Na]+ 546.248
Naproxen	FT0798	342.092	750.2
	FT0799	547.255	750.4	Precursor;[203][M]+	[206][M]+[M+H]+ 546.248
	FT0800	230.094	750.4	[M]+ 230.0943;	[3M+H+K]2+ 140.065
	FT0801	548.258	750.4	[203][M+1]+	[206][M+1]+
	FT0802	480.671	750.5	[175][M+1]2+	[177][M+1]2+
	FT0803	500.146	750.5	FT0858_MS2 match; FT0860_MS2 match;[181][M+1]+	[185][M+1]+	86<-Level_2
	FT0804	250.577	750.5	FT0842_MS2 match;[50][M+1]2+	[49][M+1]2+
	FT0805	485.184	750.5	[178][M+2]+	[180][M+2]+
	FT0806	155.541	750.5
	FT0807	158.073	750.5	FT0817_MS2 match; FT0819_MS2 match; FT0821_MS2 match;		819<-Level_2
	FT0808	233.108	750.5	[39][M+2]+	[39][M+2]+
	FT0809	483.178	750.5	[2M+Na]+ 230.0943;Precursor;[178][M]+	[180][M]+[2M+Na]+ 230.093	89<-Precursor
	FT0810	484.181	750.5	[178][M+1]+	[180][M+1]+
	FT0811	499.143	750.5	FT0848_MS2 match; FT0858_MS2 match; FT0860_MS2 match;[181][M]+	[185][M]+[2M+K]+ 230.093	858<-Level_2;86<-Level_2
	FT0812	947.35	750.5	[267][M+2]+	[291][M+2]+
	FT0813	365.624	750.5	[146][M+1]2+	[142][M+1]2+
	FT0814	115.054	750.5	FT0824-C3H7O5P;FT0816_MS2 match; FT0817_MS2 match; FT0819_MS2 match;		89<-Level_2;819<-Level_2;819<-Level_2;825<-Level_2;83<-Level_2;838<-Level_2;848<-Level_2;851<-Level_2;851<-Level_2;854<-Level_2
	FT0815	153.07	750.5	FT0816-OH; FT0817-CH3OH;FT0817_MS2 match; FT0819_MS2 match; FT0825_MS2 match;		89<-Level_2;819<-Level_2;819<-Level_2;825<-Level_2;83<-Level_2;838<-Level_2;848<-Level_2;851<-Level_2;851<-Level_2;854<-Level_2
	FT0816	170.072	750.5	FT0800-CH3COOH; FT0817-CH3;Precursor; FT0816_MS2 match; FT0817_MS2 match; FT0819_MS2 match; FT0821_MS2 match; FT0825_MS2 match; FT0830_MS2 match; FT0838_MS2 match; FT0842_MS2 match; FT0848_MS2 match; FT0851_MS2 match; FT0854_MS2 match;	[M+H]+ 169.066	89<-Level_1;819<-Level_1;819<-Level_1;825<-Level_1;825<-Level_1;83<-Level_1;838<-Level_1;848<-Level_1;851<-Level_1;851<-Level_1;854<-Level_1
	FT0817	185.096	750.5	FT0800-COOH; FT0819-HCOOH(H2+CO2 or H2O+CO);Precursor; FT0799_MS2 match; FT0809_MS2 match; FT0817_MS2 match; FT0819_MS2 match; FT0821_MS2 match; FT0825_MS2 match; FT0830_MS2 match; FT0838_MS2 match; FT0842_MS2 match; FT0848_MS2 match; FT0851_MS2 match; FT0854_MS2 match; FT0858_MS2 match; FT0860_MS2 match; FT0868_MS2 match;[26][M]+	[27][M]+[M+H-HCOOH]+ 230.093	89<-Level_1;819<-Level_1;825<-Level_1;83<-Level_1;838<-Level_1;848<-Level_1;851<-Level_1;851<-Level_1;854<-Level_1
	FT0818	186.1	750.5	FT0817_MS2 match; FT0819_MS2 match; FT0821_MS2 match; FT0825_MS2 match; FT0830_MS2 match; FT0838_MS2 match; FT0848_MS2 match; FT0851_MS2 match; FT0854_MS2 match;[26][M+1]+	[27][M+1]+	819<-Level_2;825<-Level_2
	FT0819	231.102	750.5	Naproxen [M+H]+;[M+H]+ 230.0943;FT0835-NH3;Precursor; FT0819_MS2 match; FT0821_MS2 match;[39][M]+	[39][M]+[M+H]+ 230.093	819<-Precursor
	FT0820	232.105	750.5	FT0819_MS2 match;[39][M+1]+	[39][M+1]+
	FT0821	253.084	750.5	Naproxen [M+Na]+;[M+Na]+ 230.0943;FT0870-Î³-GluAlaGly-2H;Precursor; FT0809_MS2 match;[51][M]+	[50][M]+[M+Na]+ 230.093	89<-Level_2
	FT0822	254.087	750.5	FT0809_MS2 match;[51][M+1]+	[50][M+1]+	89<-Level_2
	FT0823	255.089	750.5	FT0809_MS2 match;[51][M+2]+	[50][M+2]+
	FT0824	269.057	750.5	[M+K]+ 230.0943;	[M+K]+ 230.093
	FT0825	945.344	750.5	Precursor;[267][M]+	[291][M]+	825<-Precursor
	FT0826	960.335	750.5	[268][M+1]+	[293][M+1]+
	FT0827	961.338	750.5	[268][M+2]+	[293][M+2]+
	FT0828	142.077	750.5	FT0816-CO;FT0816_MS2 match; FT0817_MS2 match; FT0819_MS2 match; FT0821_MS2 match;	[M+H-CO]+ 169.066	819<-Level_2
	FT0829	276.069	750.5	FT0864_MS2 match; FT0866_MS2 match; FT0868_MS2 match;[68][M+1]+	[68][M+1]+	864<-Level_2
	FT0830	715.25	750.5	Precursor; FT0825_MS2 match;[245][M]+	[256][M+2]+	83<-Precursor
	FT0831	747.213	750.5	[249][M+2]+	[260][M+2]+
	FT0832	152.062	750.5	FT0816-H2O; FT0856-OH;FT0817_MS2 match; FT0819_MS2 match;	[M+H-H2O]+ 169.066	89<-Level_2;819<-Level_2;819<-Level_2;825<-Level_2;83<-Level_2;838<-Level_2;848<-Level_2;851<-Level_2;851<-Level_2;854<-Level_2
	FT0833	154.077	750.5	FT0817-CH2OH;FT0817_MS2 match; FT0819_MS2 match; FT0825_MS2 match; FT0851_MS2 match;	[M+3H-CO2]3+ 503.194	89<-Level_2;819<-Level_2;819<-Level_2;825<-Level_2;83<-Level_2;838<-Level_2;848<-Level_2;851<-Level_2;851<-Level_2;854<-Level_2
	FT0834	187.103	750.5	FT0819_MS2 match; FT0825_MS2 match;[26][M+2]+	[27][M+2]+	819<-Level_2
	FT0835	248.128	750.5	[M+NH4]+ 230.0943;	[M+H+NH3]+ 230.093
	FT0836	480.169	750.5	[175][M]2+	[177][M]2+[M+H+K]2+ 920.369
	FT0837	516.118	750.5	FT0851_MS2 match;[188][M+1]+	[191][M+1]+
	FT0838	730.24	750.5	Precursor;[246][M+1]+	[257][M+1]+	838<-Precursor
	FT0839	944.357	750.5	[266][M+1]+	[290][M+1]+
	FT0840	946.347	750.5	[267][M+1]+	[291][M+1]+
	FT0841	506.163	750.6	[184][M+1]+	[187][M+1]+
	FT0842	365.122	750.6	[3M+H+K]2+ 230.0943;Precursor;[146][M]2+	[142][M]2+[3M+H+K]2+ 230.093
	FT0843	155.085	750.6	FT0817-formaldehyde; FT0863-NO2+NO2+CO;FT0817_MS2 match; FT0819_MS2 match; FT0825_MS2 match;		89<-Level_2;819<-Level_2;819<-Level_2;825<-Level_2;83<-Level_2;838<-Level_2;848<-Level_2;851<-Level_2;851<-Level_2;854<-Level_2
	FT0844	731.243	750.6	[246][M+2]+	[257][M+2]+
	FT0845	965.348	750.6		[M+2Na-H]+ 920.369
	FT0846	975.299	750.6	[270][M+1]+	[295][M+1]+
	FT0847	141.07	750.6	FT0807-OH; FT0819-C3H6O3; FT0856-CO;FT0816_MS2 match; FT0817_MS2 match; FT0819_MS2 match;	[M+H]+ 140.065	89<-Level_2;819<-Level_2;819<-Level_2;825<-Level_2;83<-Level_2;838<-Level_2;848<-Level_2;851<-Level_2;851<-Level_2;854<-Level_2
	FT0848	515.115	750.6	Precursor; FT0848_MS2 match; FT0851_MS2 match;[188][M]+	[191][M]+	848<-Precursor;851<-Level_1
	FT0849	517.117	750.6	FT0851_MS2 match;[188][M+2]+	[191][M+2]+
	FT0850	736.257	750.6	[248][M+1]+	[258][M+1]+
	FT0851	745.209	750.6	Precursor;[249][M]+	[260][M]+	851<-Precursor
	FT0852	746.212	750.6	[249][M+1]+	[260][M+1]+
	FT0853	943.354	750.6	[266][M]+	[290][M]+[M+Na]+ 920.369
	FT0854	713.26	750.7	Precursor;[244][M]+	[256][M]+[3M+Na]+ 230.093	854<-Precursor
	FT0855	780.221	750.7	[251][M+1]+	[264][M+1]+
	FT0856	169.065	750.7	FT0816_MS2 match; FT0817_MS2 match; FT0819_MS2 match; FT0825_MS2 match; FT0848_MS2 match;		89<-Level_2;819<-Level_2;819<-Level_2;825<-Level_2;83<-Level_2;838<-Level_2;848<-Level_2;851<-Level_2;851<-Level_2;854<-Level_2
	FT0857	758.239	750.7	[250][M+1]+	[261][M+1]+
	FT0858	729.237	750.7	Precursor;[246][M]+	[257][M]+[3M+K]+ 230.093	858<-Precursor
	FT0859	735.254	750.7	[248][M]+	[258][M]+[3M+2Na-H]+ 230.093
	FT0860	959.332	750.7	Precursor;[268][M]+	[293][M]+[M+K]+ 920.369	86<-Precursor
	FT0861	974.296	750.7	[270][M]+	[295][M]+
	FT0862	757.236	750.7	[250][M]+	[261][M]+[M+K]+ 718.274
	FT0863	275.066	750.7	Precursor; FT0838_MS2 match; FT0863_MS2 match; FT0864_MS2 match; FT0866_MS2 match; FT0868_MS2 match; FT0870_MS2 match;[68][M]+	[68][M]+[M+2Na-H]+ 230.093	864<-Level_2;868<-Level_2
	FT0864	505.16	750.7	Precursor;[184][M]+	[187][M]+[2M+2Na-H]+ 230.093	864<-Precursor
	FT0865	716.253	750.7	FT0825_MS2 match;[245][M+1]+	[256][M+3]+
	FT0866	779.218	750.7	Precursor;[251][M]+	[264][M]+[M+Na+K-H]+ 718.274
	FT0867	291.039	750.7		[M+Na+K-H]+ 230.093
	FT0868	527.142	750.8	Precursor; FT0866_MS2 match;[193][M]+	[196][M]+	868<-Precursor
	FT0869	714.262	750.8	[244][M+1]+	[256][M+1]+
	FT0870	526.18	750.8	FT0797-C3H7;Precursor;	[M+Na]+ 503.194
	FT0871	528.145	750.8	[193][M+1]+	[196][M+1]+
	FT0872	744.203	750.8
	FT0873	250.075	750.8	[2M+H+K]2+ 230.0943;FT0842_MS2 match;[50][M]2+	[49][M]2+
	FT0875	304.174	752.9	[99][M+1]+	[97][M+1]+
	FT0876	303.171	753	[99][M]+	[97][M]+[M+H]+ 302.163
	FT0877	325.152	753.1	Precursor; FT0877_MS2 match;[123][M]+	[118][M]+[M+Na]+ 302.163
	FT0878	326.156	753.1	FT0877_MS2 match;[123][M+1]+	[118][M+1]+
Biochanin A	FT0915	285.076	794.3	Biochanin A [M+H]+;[M+H]+ 284.0685;Precursor; FT0915_MS2 match; FT0919_MS2 match;[76][M]+	[76][M]+[M+H]+ 284.068
	FT0916	286.079	794.3	FT0915_MS2 match;[76][M+1]+	[76][M+1]+
	FT0917	591.126	794.3	[2M+Na]+ 284.0685;Precursor;[221][M]+	[225][M]+[2M+Na]+ 284.068	917<-Precursor
	FT0919	307.058	794.4	Biochanin A [M+Na]+;[M+Na]+ 284.0685;Precursor; FT0917_MS2 match;[102][M]+	[102][M]+[M+Na]+ 284.068	917<-Level_2
	FT0920	592.129	794.6	[221][M+1]+	[225][M+1]+
	FT0921	593.103	794.6	FT0917_MS2 match;
	FT0922	287.082	794.7	FT0915_MS2 match;[76][M+2]+	[76][M+2]+
	FT0923	304.05	794.8	[2M+H+K]2+ 284.0685;	[2M+H+K]2+ 284.068
	FT0924	308.061	794.9	FT0917_MS2 match;[102][M+1]+	[102][M+1]+
	FT0925	182.529	795		[M+H-C4H8]+ 237.578
Novobiocin	FT1069	326.097	916.1	[M+H+K]2+ 612.2319;	[M+H+K]2+ 612.231
	FT1070	1247.45	916.1	[2M+Na]+ 612.2319;Precursor;[278][M]+	[325][M]+[2M+Na]+ 612.231	17<-Precursor
	FT1071	189.091	916.1	Precursor; FT1071_MS2 match; FT1081_MS2 match; FT1082_MS2 match;		181<-Level_2;182<-Level_2
	FT1072	1248.46	916.1	[278][M+1]+	[325][M+1]+
	FT1073	346.61	916.1
	FT1074	635.221	916.1	Novobiocin [M+Na]+;[M+Na]+ 612.2319;Precursor; FT1070_MS2 match; FT1074_MS2 match;[234][M]+	[241][M]+[M+Na]+ 612.231	17<-Level_2
	FT1075	636.224	916.1	FT1070_MS2 match;[234][M+1]+	[241][M+1]+
	FT1076	637.227	916.1	FT1070_MS2 match;[234][M+2]+	[241][M+2]+
	FT1077	218.102	916.1	FT1081_MS2 match; FT1082_MS2 match;		181<-Level_2
	FT1078	355.615	916.1
	FT1079	641.217	916.1
	FT1080	614.242	916.1	FT1081_MS2 match;[227][M+1]+	[232][M+1]+
	FT1081	1225.47	916.1	[2M+H]+ 612.2319;Precursor;[277][M]+	[322][M]+[2M+H]+ 612.231	181<-Precursor
	FT1082	613.239	916.1	Novobiocin [M+H]+;[M+H]+ 612.2319;Precursor; FT1081_MS2 match;[227][M]+	[232][M]+[M+H]+ 612.231	182<-Precursor
	FT1083	615.245	916.1	[227][M+2]+	[232][M+2]+
	FT1084	1226.47	916.2	[277][M+1]+	[322][M+1]+
	FT1085	1227.48	916.2	[277][M+2]+	[322][M+2]+
	FT1086	632.213	916.3	[2M+H+K]2+ 612.2319;	[2M+H+K]2+ 612.231
